# Supplementary material for: Elementary Steps in Olefin Metathesis: Nickelacyclobutanes via Cycloaddition to Nickel Carbenes
Source: J Am Chem Soc. 2025 Jul 7;147(28):24225–9. doi: 10.1021/jacs.5c06505 (PMC12272553; doi:10.1021/jacs.5c06505)
Supplement: Supplementary file 2 [file ja5c06505_si_002.xyz]

87
Ni-1c_S
  Ni          0.50119308841719      3.19747199203795      3.64218166786161
  C           1.12054130505232      4.19803924763046      5.02015588355774
  C           1.00429200220200      5.65409101881637      5.02917194687934
  C           0.55248964379771      8.44291684754771      4.98436588595062
  C           1.13434567462430      6.39987689199305      3.84019759097015
  C           0.65774554634859      6.35958282149012      6.20115421633325
  C           0.41591509461939      7.72714292546268      6.17210436736697
  C           0.92537212807773      7.77045711938494      3.82002276509511
  H           1.40860609992956      5.86520576898110      2.93318990680288
  H           0.55330693386235      5.80822625777658      7.13216304461280
  H           0.12690797692093      8.24210741037170      7.08488903280492
  H           1.04517116442178      8.32148392074423      2.89070485938104
  H           0.37499174620573      9.51441581410331      4.96622490888314
  C           1.75477507816182      3.56782722852646      6.17557341807062
  C           3.14353363574764      2.20778328916868      8.22852521872321
  C           1.30977032408856      2.32215002396154      6.66373876476750
  C           2.90562343660229      4.12196024614752      6.77501242665982
  C           3.59704809121078      3.44273470070371      7.76984768838153
  C           1.98559699456967      1.65815084307819      7.67611661329471
  H           0.41111321185958      1.89419007128073      6.22381035487042
  H           3.26912245206090      5.08309157759683      6.42068973474891
  H           4.49538898951156      3.88224369450172      8.19605473510430
  H           1.61226112697161      0.70359868972240      8.03850985087314
  H           3.68058635857706      1.68232602278464      9.01293885974654
  P          -1.43067687722342      2.37319556906196      3.21748166394344
  P           1.45558103674159      2.42485123410918      1.88529472056679
  C          -2.00006002626694      2.61715873235248      1.44410455874607
  H          -2.52325730562140      1.71768710725327      1.09594112010683
  H          -2.74006072415210      3.42572171198527      1.46212026339656
  C          -0.88345661020500      2.97787816340514      0.45395613262715
  H          -1.31767806368354      3.00766966855933     -0.55403832562526
  H          -0.52905024687709      3.99639714815173      0.66751809642926
  C           0.30688807339573      2.00279001842035      0.47122866631158
  H           0.84501409573145      2.03209226104534     -0.48486651149294
  H          -0.05399661757670      0.97333710299021      0.60041241428739
  C          -2.87025421949860      3.03466222795409      4.21538086086706
  H          -3.79390698633387      3.01662082061038      3.61962455638845
  H          -3.01719877188990      2.34565032048012      5.05757500389010
  C          -2.62007103787470      4.45087543412710      4.75559914912496
  H          -1.69042828458131      4.41500320961446      5.34084345912303
  C          -3.76824153401305      4.87670781630877      5.67271987435078
  H          -4.71479361525190      4.93007068693438      5.11980262710633
  H          -3.57329824485248      5.86688815904085      6.09887799331462
  H          -3.90107352573182      4.17211702155220      6.50137552389112
  C          -2.41523313699061      5.46516367851235      3.63191417560183
  H          -1.54489465874036      5.20325725089907      3.01614434822318
  H          -2.22520175926367      6.46323820815980      4.04068098946331
  H          -3.30119009464212      5.52087616005813      2.98455150131856
  C          -1.47894534509354      0.52187830319422      3.51153879011875
  H          -0.46713452400530      0.16598175965764      3.27486156348883
  H          -1.58088662175590      0.40955291921655      4.60120411945253
  C          -2.49983130671748     -0.38290268705336      2.80646504915069
  H          -2.34112711028394     -0.30385046590078      1.72059151027753
  C          -3.94828368021954     -0.00344032227104      3.11062015240167
  H          -4.12920154088955     -0.00655778339027      4.19238555215425
  H          -4.64014467594082     -0.71845524840958      2.65262563464092
  H          -4.19938922344750      0.99192988905639      2.73377963738713
  C          -2.23440313384552     -1.84009072286108      3.20280495954482
  H          -1.20456836519407     -2.13627087899126      2.97499166396947
  H          -2.90898211463335     -2.52086829950219      2.67221666278698
  H          -2.39353661980671     -1.98086661802074      4.27874206118054
  C           2.35865266134459      0.82195675344295      2.20334883083300
  H           1.65588904467955      0.02049607732991      1.93672798283974
  H           3.22298476271803      0.71055757006625      1.53392740116240
  C           2.78345384797794      0.65415055809376      3.67252902429319
  H           1.89924630983373      0.86453118929668      4.29456770685759
  C           3.22668217374396     -0.78586781293907      3.93586316249687
  H           2.43081221141500     -1.50144839513888      3.69852959542102
  H           3.49896800316500     -0.91889229004841      4.98863591373458
  H           4.10361600526973     -1.04297398706303      3.32802396601200
  C           3.87416072363634      1.64259810861218      4.07960281894200
  H           4.80038778741532      1.45072919081039      3.52238256595514
  H           4.09218089385288      1.55396297368226      5.14939786263460
  H           3.55979269478251      2.67701120130089      3.90322232773437
  C           2.65091832158170      3.56019910263659      1.01475695667122
  H           2.01567057572638      4.37941512768201      0.64807775599305
  H           3.28753885099364      4.00720639620526      1.78811668005229
  C           3.50582331948788      2.97884035743893     -0.13483611460414
  H           3.09220787650486      2.00453788894226     -0.43651948590752
  C           3.46554202014945      3.89475114936030     -1.36114512142530
  H           2.44124391142371      4.02187295829616     -1.72954927460434
  H           4.07305244890970      3.49031908765874     -2.17854689919232
  H           3.85708756655695      4.88809123539708     -1.11036942336940
  C           4.95000759153508      2.75304021022597      0.31827429941117
  H           5.42472418753973      3.71068217975725      0.56400522414741
  H           5.54188017822431      2.27530638584999     -0.47019761007742
  H           4.99975132492582      2.12380280297979      1.21225989373325
87
Ni-1c_T
  Ni          0.61245220047800      2.92235060596920      3.77991283476010
  C           0.42469164419708      3.98081352887660      5.37060850736441
  C          -0.71203937918458      3.99129366152613      6.26479464400144
  C          -3.09022104535924      4.01896518934169      7.80843501864192
  C          -1.19222994257832      5.18039006532667      6.86169565822347
  C          -1.46140019855790      2.81611487637730      6.49284022504423
  C          -2.62005303042208      2.82709560208343      7.25611295768395
  C          -2.36425738168352      5.19341843187481      7.60450959909708
  H          -0.64291415639499      6.10464931556358      6.69911513772838
  H          -1.09095775377388      1.88685443535571      6.06584778056531
  H          -3.16318773547958      1.90010292994638      7.42582812677918
  H          -2.71951556777247      6.12932135551317      8.02905696867991
  H          -4.00444847489202      4.03192328623653      8.39439875101848
  C           1.61685495009021      4.72008283337351      5.70033341788786
  C           4.07880842640428      6.01262621108447      6.27840652583720
  C           2.51964973815207      5.10922655007558      4.67442077432635
  C           2.00383019370678      5.02347624421794      7.03276028804324
  C           3.20780582035249      5.64978305613627      7.30943977655955
  C           3.72076644392756      5.73846245271506      4.95687430150510
  H           2.22968032150597      4.91732642191590      3.64072494127973
  H           1.34722197540838      4.72782564553713      7.84624620024464
  H           3.48111420506431      5.85377714421043      8.34189211201381
  H           4.38243975268676      6.02917290716072      4.14448654763885
  H           5.02077241935795      6.50434640376316      6.50250245749544
  P          -1.36646036117090      2.78806255215545      2.82951785891548
  P           1.77354087156536      1.75323341302221      2.32807127530736
  C          -1.38270049157294      2.61935907033485      0.95376622591141
  H          -1.99825676575229      1.75317467683642      0.68384786150327
  H          -1.88920524961984      3.50213505135690      0.54732975463006
  C          -0.00745576962679      2.47146194503626      0.29014504539288
  H          -0.16386885591047      2.35677716944572     -0.79064898718981
  H           0.56446052575971      3.40121804562087      0.41712166638947
  C           0.80852675041849      1.27524704424352      0.81507872215958
  H           1.47119911529608      0.87082076491127      0.04011013565846
  H           0.13024264826236      0.46069326054213      1.10453885662870
  C          -2.51680755914277      4.21434919354031      3.16973552750191
  H          -3.33548651317159      4.24138494143035      2.43708123374138
  H          -2.96119705098752      4.00518075737427      4.15256764977120
  C          -1.82008341358520      5.58257692875756      3.22645890994736
  H          -1.01429173436924      5.50359000800711      3.96862414218949
  C          -2.81582418650562      6.64364067041834      3.69807287679377
  H          -3.64602171290804      6.75019485759245      2.98753642514944
  H          -2.32817864849507      7.62026122303678      3.79284689333749
  H          -3.23234964704274      6.37785513379732      4.67573467542226
  C          -1.19038529481893      5.97328205930909      1.89008316709593
  H          -0.39796392444362      5.27073959813692      1.60459011066892
  H          -0.73715867891247      6.96837925182263      1.95256916728548
  H          -1.94002508028391      5.99512988011346      1.08764371813025
  C          -2.32156811084671      1.29059746903977      3.43321686833186
  H          -1.55970675817680      0.53123272742514      3.66038474074776
  H          -2.72848170486535      1.60116447983054      4.40559798966293
  C          -3.43949770820960      0.63816734246281      2.60532384461513
  H          -3.00696449128679      0.23974345225547      1.67547735168018
  C          -4.56154501419699      1.60919797992440      2.24007099605128
  H          -4.95607331489383      2.09793694240378      3.13906275103625
  H          -5.38804197157742      1.07973185066618      1.75379504425458
  H          -4.22111731911153      2.39174884874972      1.55586793078510
  C          -4.00221557186831     -0.55278902207804      3.39127174995929
  H          -3.21459600396047     -1.26620287602324      3.65681077697880
  H          -4.76084526242436     -1.08569069575838      2.80765084517585
  H          -4.47222863278951     -0.21020685207725      4.32110875991583
  C           2.44857196843744      0.12452233149621      2.93543357239128
  H           1.73857461141987     -0.65417832579601      2.62615557948386
  H           3.40228893517825     -0.09969010700905      2.43501278098267
  C           2.63303414966911      0.06930099887071      4.46194660627244
  H           1.65786259817023      0.29717854402332      4.92079818241734
  C           3.05636689125830     -1.34011221216630      4.88178739120652
  H           2.33279373806358     -2.09324709860788      4.55042935621810
  H           3.14689421572735     -1.41318969057352      5.97073105728761
  H           4.03107224512529     -1.59531271043340      4.44737013247238
  C           3.63644424937385      1.10958446528158      4.96016019222047
  H           4.61182086571224      0.97427870689313      4.47409096763447
  H           3.78394899770550      1.01902079268979      6.04118085345636
  H           3.29039436839349      2.13290288345702      4.77088591094219
  C           3.28335917351715      2.61264602851836      1.64760752780885
  H           2.98485825910713      3.63510586380114      1.37968653511993
  H           3.93818292576566      2.72084551875017      2.52210211742208
  C           4.04045160739210      1.95151681433573      0.47572847095929
  H           3.78149186618203      0.88276692331273      0.43475358291238
  C           3.65019886044722      2.58566241509549     -0.86206347702709
  H           2.56763787822198      2.57077025493028     -1.02308219202400
  H           4.12539610641221      2.06431802334952     -1.70005247297582
  H           3.97371225789981      3.63330307214704     -0.89189614523709
  C           5.55330030114383      2.04973304822232      0.69097122455990
  H           5.86275796083397      3.09910434710965      0.76792110955832
  H           6.10232541230987      1.59686903569430     -0.14213913402846
  H           5.85602902252482      1.54342177876253      1.61417415600886
106
Ni-5c
  Ni          2.64211701416571     10.62336823100894      5.11168842448750
  S           1.97861476532885      7.70641156442730      6.01596024902177
  P           2.90072350551952      9.74811938867892      3.07004082161929
  P           4.44844005253214     11.90956452864618      4.86295146205968
  O           1.82568377459710      6.91565253815098      4.76807364618105
  O           3.31901370019393      7.83549057721542      6.64126739917256
  C           1.28193079147317      9.31465204668527      5.76502114360666
  H           0.39329802559309      9.18299483885404      5.14014249686950
  C           1.06866897077075     10.07615519655328      7.06782136636811
  H           0.02816922723092     10.11505058873462      7.43250634738772
  H           1.65008430156470      9.62273090806540      7.87346058191668
  C           1.68404602957227     11.42924337247210      6.71679660341154
  C           3.55218267912154     10.98339645276634      1.82510331837024
  H           4.62029469140456     10.80220473176256      1.65250350476184
  H           3.05069738299512     10.80028060691101      0.86924700872409
  C           3.34181267868761     12.43375519231468      2.27522023431940
  H           3.38399989071489     13.09206497041384      1.39658725622766
  H           2.34460390403900     12.56031763371210      2.71681542411182
  C           4.39693026895694     12.90465057415546      3.27572053545428
  H           4.19810985398032     13.94586806210230      3.55558328847157
  H           5.38755770580882     12.88483274334814      2.80252039989162
  C           0.92088936412672      6.90862050840683      7.25099285420580
  C           1.33046148078699      6.85053084110210      8.57817016766632
  H           2.30423993937553      7.24270216196515      8.85424839529367
  C           0.48762641143009      6.26774105571788      9.52031712897752
  H           0.79891885428592      6.21175723940329     10.55929831912193
  C          -0.74681003876335      5.75493721811849      9.13248028279824
  H          -1.40101033997533      5.30038780784162      9.87085003680616
  C          -1.14322001950382      5.81663394323772      7.79780959743795
  H          -2.10191788527961      5.40581615582121      7.49487870451252
  C          -0.30915747914848      6.39591098174576      6.84844212715116
  H          -0.59369965453807      6.43334750964514      5.80097594184660
  C           0.82873715657737     12.29034224596157      5.85536371441513
  C           1.32721543701992     13.48789428419238      5.29675240388258
  H           2.33859055915300     13.79426040004886      5.53982951558852
  C           0.56247112094148     14.28690520631220      4.46159209187075
  H           0.99132765284534     15.19869203277955      4.05317402568294
  C          -0.74799693097328     13.92876906083074      4.14514813058770
  H          -1.34967641665418     14.55272291719551      3.49116357908174
  C          -1.27111702935578     12.76342672466198      4.69345071779041
  H          -2.29430222392129     12.47067881025225      4.47212993685553
  C          -0.50148396663207     11.95900313374944      5.52755778467052
  H          -0.95096546052328     11.05623700259120      5.92627236500701
  C           2.42904962896887     12.05396926405850      7.84148076521498
  C           3.39159924475832     11.30001179349613      8.53996992331552
  H           3.61752907182526     10.29122904774143      8.19884152790102
  C           4.08919281133823     11.83108825576920      9.61486635281242
  H           4.83545325976915     11.22335903465630     10.12056038747208
  C           3.85153750987516     13.14031741327007     10.03407735507039
  H           4.40247113738215     13.56083171939916     10.87028047853870
  C           2.89056670617492     13.89406225363599      9.36931550445921
  H           2.67587697551716     14.90863680356800      9.69523267705169
  C           2.18344093650686     13.35826862746833      8.29616857415648
  H           1.42056709443645     13.95897044287749      7.81070444147229
  C           1.26645640070258      9.22276131088573      2.35764682733697
  H           1.41128103249229      8.86752255426337      1.32888695206208
  H           0.99754333218557      8.34640397870154      2.96102120584097
  C           0.14013802691755     10.27397050764402      2.40925321774231
  H           0.31060206639272     10.92801866085759      3.27570353680993
  C          -1.21172910594212      9.58262217218055      2.60694094671265
  H          -1.41420268024748      8.88326903992398      1.78573303136870
  H          -2.02469536772585     10.31652328796752      2.63337077406697
  H          -1.23894639230901      9.01499553498377      3.54370667877300
  C           0.08983991135378     11.14666343619463      1.15284502277905
  H           1.01717652477886     11.70148115895011      0.98907697383388
  H          -0.71842506202362     11.88192883187572      1.23132824337662
  H          -0.09835623402802     10.53179057807400      0.26334522077181
  C           3.95475975685601      8.21813124765436      2.86617278624873
  H           4.65249645208205      8.21932812187525      3.71181396743208
  H           3.27371952786185      7.38384377369182      3.07060926585453
  C           4.73305413308900      7.95517390310324      1.56753834024448
  H           5.44266571165624      8.77917117189758      1.39749888989431
  C           3.83661442687752      7.82628283424180      0.33499972312053
  H           3.07856089268754      7.04944122711246      0.49320929710294
  H           4.42811178492055      7.54261450649182     -0.54233421858686
  H           3.31913568943086      8.75829013746742      0.09317928730054
  C           5.54848047887370      6.66744480556996      1.74293996304673
  H           6.20989735933031      6.72098711613330      2.61350615490886
  H           6.16413932202272      6.47113290192777      0.85830800629452
  H           4.87992971948192      5.81062863583775      1.88762581747698
  C           5.95296235310628     10.84033279981269      4.59158307639553
  H           5.82042623670770     10.41601703064182      3.58707310822668
  H           6.85096929895512     11.47306452326097      4.53995599669442
  C           6.15639600164882      9.68852199580228      5.58711623805961
  H           5.20571697828834      9.14317638606346      5.67671029862874
  C           7.22484376109536      8.73259114545018      5.04863514081686
  H           6.97626680134808      8.37241158123869      4.04447837623579
  H           7.33180593896867      7.86089342411086      5.70275062909281
  H           8.19980258906537      9.23338031217886      4.99013910797737
  C           6.54811785208053     10.16474754646081      6.98581338126778
  H           7.53241221729309     10.65005532836688      6.97425487630052
  H           6.60583064964369      9.31160904268462      7.67022170332405
  H           5.82348722551294     10.86928366570016      7.40196621275575
  C           4.98588214004995     13.19097680786003      6.11493900887551
  H           4.32471577556537     14.05744705107971      5.97499895417656
  H           4.72149074843066     12.78579794392327      7.09592549447184
  C           6.43995924947532     13.68830262840230      6.16417846121679
  H           7.10551920322111     12.82067897819719      6.25203587652571
  C           6.85711972644545     14.49833891953292      4.93686938923215
  H           6.86796797624374     13.89880247069014      4.02269490814838
  H           7.86319571145560     14.90959497662605      5.07303407456564
  H           6.17213311790465     15.34065701102780      4.77891369017206
  C           6.61514616574497     14.52677837510799      7.43675970129608
  H           5.96585215764967     15.41075907734665      7.41089563247933
  H           7.65036585097075     14.87097986117223      7.53835169924358
  H           6.35124244333358     13.94899303725259      8.32868173085642
106
Ni-5c_prime
  Ni          0.18988987389308      0.40144339715649     -0.37988797786385
  H           1.18776959655631      2.88516144188093     -0.15436430733779
  P           0.02786169396642      1.10958277810195     -2.41893990648714
  P          -1.61724126749023     -0.87584794587952     -0.48222722291207
  C           1.51117950123015      1.85518124970743      0.02443434230710
  H           2.46905061223931      1.65968473688481     -0.45911455534512
  C           1.43729498035774      1.42271320953168      1.45215123167405
  S           2.87875898980148      2.15052550836223      2.59283773155369
  H           0.62558637729603      1.94406670403290      1.96373572124893
  C           1.15839578720375     -0.05891302973117      1.42342331813507
  C          -0.79907665721552     -0.08037274042694     -3.59554041264354
  H          -1.86035752629050      0.17742733880081     -3.70237751461081
  H          -0.34955004109549      0.03295990195335     -4.58815647891619
  C          -0.66140883380576     -1.53008539574004     -3.10201522127415
  H          -0.77657500089959     -2.21085852944715     -3.95610747230184
  H           0.34540045774449     -1.69950300955893     -2.69688320605455
  C          -1.69333157007899     -1.91544937016621     -2.04015707488181
  H          -1.53001720557606     -2.95720117466372     -1.74058195608218
  H          -2.70328355863861     -1.86113974767207     -2.46811179884713
  C           2.10886262907910     -0.95292248367677      0.69728328605831
  C           1.67145291456855     -2.21321584717517      0.23344266478346
  H           0.65889013937857     -2.53042880752390      0.45963781825854
  C           2.50207374314081     -3.06165323628345     -0.48449188579885
  H           2.12209061464808     -4.02244506444010     -0.82279024708294
  C           3.81524438377895     -2.68890317639289     -0.76774077854985
  H           4.47044257591992     -3.35225745789936     -1.32485911415732
  C           4.27209095189323     -1.45701114473761     -0.31132033748297
  H           5.29551116027363     -1.14859978220251     -0.50937309278814
  C           3.43970927822919     -0.60219448297031      0.40404694175656
  H           3.83701883443309      0.35096491035418      0.73546171816514
  C           0.44886778346897     -0.61623854303339      2.60345561138377
  C          -0.59943066035905      0.09035387798552      3.22277708552684
  H          -0.92272404925055      1.04105773940297      2.80776726702653
  C          -1.25719632112893     -0.40491026964782      4.33938056401846
  H          -2.06658248067038      0.17157531094802      4.78081979834387
  C          -0.89299144129200     -1.63339449978196      4.88785835868342
  H          -1.40801582534953     -2.02455275614242      5.76041249229772
  C           0.15168384200603     -2.34117600182614      4.30227096421443
  H           0.47239239921613     -3.28803820630919      4.72913923136129
  C           0.81395097570267     -1.84124785022171      3.18722870316928
  H           1.65013214810967     -2.39675902886674      2.77577112883696
  C           1.68374039800159      1.44779258777545     -3.18996674569446
  H           1.55856723516886      1.75906017862544     -4.23504267502873
  H           2.05540270352867      2.32285890886308     -2.64183036362384
  C           2.71583456077252      0.30533113191721     -3.09112272732479
  H           2.51606787771870     -0.27099288564055     -2.17585252377197
  C           4.12589652808052      0.89031925085983     -2.97452259887001
  H           4.34735147803906      1.53862612662471     -3.83221093621210
  H           4.87504655988643      0.09217305389922     -2.95188918252362
  H           4.24062780360743      1.48236741228868     -2.06013619713767
  C           2.64792980868219     -0.64175559189230     -4.29137233991672
  H           1.65627026773820     -1.08137449340429     -4.42753430977976
  H           3.35693146545420     -1.46651423981479     -4.16303462826734
  H           2.91138837973941     -0.11165024861221     -5.21558369297687
  C          -0.86086182215458      2.74385889078681     -2.58774160733127
  H          -1.55940258867998      2.78756837583190     -1.74316323534324
  H          -0.09929494450557      3.50869031305827     -2.37740961772386
  C          -1.61457390760687      3.11116132611527     -3.87656134137058
  H          -2.40274428630687      2.36205925822521     -4.04437679409525
  C          -0.71923780164702      3.15639467115004     -5.11500784233181
  H           0.12528343632036      3.83778199444533     -4.95499078514751
  H          -1.28154102709460      3.51937286168828     -5.98180736195067
  H          -0.31605097426461      2.17378155080514     -5.37387006575449
  C          -2.29800800339189      4.46960226517988     -3.67798057767282
  H          -2.95711284946842      4.46748994367438     -2.80344636703319
  H          -2.89817770239605      4.73712651095265     -4.55412300367257
  H          -1.54954498516991      5.25736248073434     -3.53009356812957
  C          -3.11609068691998      0.21452880462681     -0.71544316862143
  H          -3.01237466242735      0.60259053671448     -1.73814165635348
  H          -4.03189793989870     -0.39428985809401     -0.71058597717594
  C          -3.25210701331309      1.40206032126590      0.24934757412219
  H          -2.25386351086720      1.85911236100808      0.35081621300736
  C          -4.21241338667051      2.44001007601437     -0.33855870260647
  H          -3.88443299130006      2.78167263040431     -1.32658180566719
  H          -4.29307503161563      3.31615025232607      0.31377167895076
  H          -5.21674295535378      2.01309683731153     -0.45182150900813
  C          -3.73086068793494      0.98129177426260      1.63915797766010
  H          -4.75098460415378      0.58041588137222      1.58780196408105
  H          -3.74819291531576      1.84205336329924      2.31666072435288
  H          -3.08720493857973      0.22016858440100      2.08748622099371
  C          -2.07645216505654     -2.09582784147897      0.85441766507118
  H          -1.42251027357509     -2.96729080564464      0.70535055442294
  H          -1.74304934426959     -1.64207158995906      1.79446148287556
  C          -3.52423483509520     -2.58435700326077      1.02477083854328
  H          -4.18131784115435     -1.70950236315806      1.11027469520690
  C          -4.02194913338720     -3.45030136511040     -0.13258001046547
  H          -4.07621348273518     -2.89875924209302     -1.07529566739202
  H          -5.02419604166796     -3.83686062686031      0.08156127886756
  H          -3.35945315259371     -4.31165369230387     -0.28359542764120
  C          -3.61924821939896     -3.35684194060198      2.34635092576849
  H          -2.97987591606381     -4.24794855772940      2.32054739201999
  H          -4.64745143590958     -3.68514555782418      2.53469379707537
  H          -3.29170347137074     -2.73854064148957      3.18891729249399
  C           3.09420009627522      0.93974273612245      3.92379223136092
  O           4.15898008283431      2.21603327119670      1.83623098359856
  O           2.33596817440765      3.39295759647257      3.20112637063509
  C           4.05715404799472     -0.05407920208172      3.80162877886870
  C           2.23726425002397      0.99382836056315      5.01841551418894
  C           4.15734514871143     -1.02026591621908      4.79787003335896
  H           4.72131162411130     -0.06138103475634      2.94359100369120
  C           2.34546856259903      0.02340446898280      6.00716771066682
  H           1.50206070581987      1.78949547788362      5.08670454365118
  H           4.90810505926318     -1.80114722068034      4.71702714553265
  C           3.30011719641601     -0.98471181321310      5.89407317256344
  H           1.67909188546613      0.05077629595741      6.86412333021155
  H           3.37752238765961     -1.74448351444951      6.66684050238956
106
M6P
  Ni          2.85528093079366     10.39877434119309      5.27889723100172
  S           3.09245115602264      7.57094279980426      7.08112175411849
  P           2.71291753301487      9.87552851073096      2.99154400158225
  P           4.55666681726035     11.74568040099959      4.92238173977820
  O           3.79191149839087      6.45295573908963      6.39431207096900
  O           3.79475082545533      8.32727809804188      8.14525859723038
  C           2.66752091955814      8.59401553057369      5.69951187826265
  H           1.98900767394591      7.95222881016432      5.11419216300131
  C           1.30625302542070     10.08653253626773      6.56129251270881
  H           0.42413310217112      9.74916672914459      6.02140914113831
  H           1.43839570130724      9.59712700385817      7.52071024756210
  C           1.62803388351318     11.49214486430398      6.50685613742286
  C           3.48998323654464     11.07229985829754      1.78884330727304
  H           4.53296908397390     10.77845391993668      1.61683671544877
  H           2.98622556359713     11.00793672351561      0.81797929444300
  C           3.43778385628129     12.50396122542727      2.33596915864262
  H           3.56055852650030     13.21233122659595      1.50483066650365
  H           2.44954823448533     12.69944952991579      2.76861133235918
  C           4.52240505168085     12.81450151790666      3.37178857309087
  H           4.41565666217272     13.85467838038455      3.70198427540122
  H           5.50796969034527     12.74260226058574      2.89224914165504
  C           1.63053531814436      6.84801797740524      7.86354496409503
  C           1.15766249413352      7.36735499843752      9.06638110789860
  H           1.71885763855982      8.14902391782893      9.57045257123510
  C          -0.01170620097457      6.84997497300952      9.61552081431792
  H          -0.38229803179931      7.24309989359698     10.55793659319671
  C          -0.69678786001567      5.82459424268488      8.96900657839928
  H          -1.60711806908330      5.42170624047256      9.40331347408582
  C          -0.20791165372982      5.30608158223861      7.77053551386705
  H          -0.73199682618793      4.49316017905411      7.27596933801110
  C           0.95771263423001      5.81584558915673      7.21138737999990
  H           1.36502006597663      5.40633739952933      6.29155301689608
  C           0.74583066131279     12.36037968393918      5.66863396649210
  C           1.25043421300306     13.45083433860804      4.94815947748670
  H           2.31663597573349     13.65256690344149      4.98796973537148
  C           0.41959176449958     14.26042883276743      4.18744621431366
  H           0.84159284109340     15.09059624328114      3.62713428774941
  C          -0.95149152356054     14.00905548927599      4.13717150853295
  H          -1.60279222668023     14.63875449646992      3.53819787632766
  C          -1.47564636698540     12.95544152237192      4.87635681701784
  H          -2.54497427788652     12.76297624988920      4.86854108545924
  C          -0.63823357269052     12.14462191341177      5.63766071773074
  H          -1.06766285583522     11.34398570009085      6.23253674438090
  C           2.24513335635518     12.13837562085054      7.70008640730421
  C           3.08570245684384     11.41009803898772      8.55953655827213
  H           3.32635471557951     10.37517890940733      8.33571378690284
  C           3.65788885657292     12.00594009698654      9.67359992257856
  H           4.30846805195726     11.41440695583545     10.31251885673872
  C           3.42046633144828     13.34985178567025      9.96308881243019
  H           3.87853791223561     13.81703384024733     10.83015647263269
  C           2.58211965048561     14.07933054087835      9.12935671821269
  H           2.36973610666415     15.12262443052396      9.34719777200975
  C           1.99338398365862     13.48148672434796      8.01793735004613
  H           1.32304084676681     14.06832826340186      7.39921378357108
  C           1.00824252649961      9.52175144098235      2.32102666806576
  H           1.05934673080824      9.13178329402071      1.29539038851233
  H           0.66220958213088      8.69070669434888      2.95331932385073
  C          -0.00824949127976     10.67530877754166      2.40445943163814
  H           0.22211400676977     11.27823155601995      3.29253390448131
  C          -1.42172612883242     10.11216839369513      2.57539059527054
  H          -1.68026077143772      9.44962448695222      1.73935983130545
  H          -2.16160822283415     10.91901361578602      2.60902251095837
  H          -1.50945536144271      9.53598794932728      3.50339370436745
  C           0.04236178721845     11.58924312971085      1.17853584176427
  H           1.02175451155083     12.05651872981937      1.04668070511189
  H          -0.69223280048858     12.39551957735676      1.27795573127860
  H          -0.19152505792447     11.02731561544181      0.26518011241650
  C           3.59082054794301      8.25374153286414      2.67935144015327
  H           4.32070190820822      8.16358526245300      3.49471305832601
  H           2.85069213193553      7.46732470217596      2.88595826178705
  C           4.28047273060292      7.94974545009420      1.34088648872765
  H           5.03983060815971      8.72242280526220      1.15069864482186
  C           3.32157927169436      7.91721838117047      0.15055183607297
  H           2.51233447557971      7.19779365626153      0.32789221250764
  H           3.84690645070181      7.60875685942560     -0.75992015554854
  H           2.86872250339555      8.89311568047700     -0.04641727885812
  C           5.01347741548435      6.60787436268389      1.46270397301072
  H           5.71855089126942      6.61206739430368      2.30042252247511
  H           5.56948499106771      6.37992814184074      0.54671602249136
  H           4.29918789256085      5.79395977158678      1.63572684458881
  C           6.03537981408689     10.66332113270609      4.55723619165525
  H           5.87986428564790     10.31443271318603      3.52631293837492
  H           6.93528293993266     11.29622334228598      4.53580504061171
  C           6.24745183744911      9.44425570520638      5.46381082170922
  H           5.30853547900645      8.87475614246146      5.47285365709920
  C           7.34780660693555      8.55489291377242      4.88067579064722
  H           7.11817780724063      8.25649497364926      3.85058640122729
  H           7.45664302224103      7.64327659742349      5.47692677097430
  H           8.31484992323545      9.07442503428849      4.87242552995094
  C           6.56566942966347      9.82417399216874      6.90811895466629
  H           7.50492198184227     10.38904371788055      6.97137759405377
  H           6.66440636819590      8.92403660415913      7.52173593217443
  H           5.76214944155106     10.41954151448735      7.35387028976497
  C           5.09577640257389     12.96351812237198      6.22784504833122
  H           4.42558277574812     13.83050859894295      6.12906145216686
  H           4.82639613326676     12.50475127769543      7.18487152981268
  C           6.55095457673032     13.45071705877725      6.31162654479462
  H           7.20703842565744     12.57227396344984      6.36010459888604
  C           6.98369984295427     14.31556482666130      5.12799135424804
  H           6.98912911796428     13.76230066714449      4.18471166621652
  H           7.99541621655523     14.70391606948853      5.28753315097873
  H           6.31264249988580     15.17581337365920      5.01116639295710
  C           6.72318359022001     14.22394311579569      7.62507480481411
  H           6.07223757461150     15.10690354098106      7.64332105845068
  H           7.75787370891933     14.56301659464203      7.74713636709308
  H           6.46003368627782     13.60086456425874      8.48613733559713
106
M7P
  Ni          2.99749101007410     10.35998472405299      5.72767206602623
  S           2.57092409676629      7.67435111941258      7.70416179374708
  P           2.62292170089680      9.50221638571409      3.76755559593058
  P           4.62943157387841     11.69484943679042      5.00498826480546
  O           3.59843318126574      6.68641228969996      8.12090938039950
  O           1.83001562417347      8.40865640738299      8.75819748756939
  C           3.35427736620211      8.74868552081362      6.51988727327427
  H           3.96087477800610      8.00261166685929      5.98242581186212
  C           1.17709642948120     10.72687743905895      6.80179989565833
  H           0.40615048110554     10.37809861326804      6.12023030840135
  H           1.29000680948433     10.16260955513563      7.71900360087767
  C           1.59316603381955     12.04715379156913      6.72175703721788
  C           3.17812108931506     10.54158303397127      2.32254411361235
  H           4.20830294660248     10.25241732374025      2.07852557322388
  H           2.57213776083950     10.26940208124965      1.45116759146691
  C           3.11838397122341     12.04796618140400      2.59498986605377
  H           3.06773011286194     12.58691187482254      1.63926488059793
  H           2.20509290241881     12.30181978582988      3.14475807046227
  C           4.33881423288608     12.56168679026263      3.36562748738256
  H           4.22567315391201     13.63347937828365      3.55918292548460
  H           5.23735802835765     12.44673457302461      2.74435850173483
  C           1.32385432097696      6.78147477324068      6.73784028561192
  C          -0.00139184670852      7.20856474046976      6.75421261742795
  H          -0.28994893271419      8.02013299049022      7.41602627998146
  C          -0.93087304825039      6.56860351230621      5.93861718681527
  H          -1.96955510580206      6.88709429000397      5.95130996564363
  C          -0.53488094891340      5.51863993093634      5.11345649696295
  H          -1.26379170348716      5.02238053704986      4.47921456733119
  C           0.79196414060685      5.08844418568121      5.11813207730103
  H           1.09410647576758      4.25058546478374      4.49565332053621
  C           1.72686228245538      5.71628575219170      5.93358181688430
  H           2.75934960986516      5.37934815908010      5.97278404817993
  C           0.90208962449841     12.96348901604154      5.77036806636081
  C           1.56621118136360     13.94495056988296      5.02415357912209
  H           2.64141555153850     14.04523700711013      5.12410125866579
  C           0.88064900862502     14.77970816641946      4.15152433194178
  H           1.42727378452067     15.52223330849784      3.57604290501395
  C          -0.50036998435592     14.66401680309960      4.00790510700292
  H          -1.03774157382012     15.31570447281500      3.32520764576452
  C          -1.18394547873997     13.71931584118509      4.76574052556954
  H          -2.26459732123199     13.63603032206079      4.68741382290462
  C          -0.49266153223303     12.88841636376612      5.64148951869208
  H          -1.03858518211265     12.17352211828928      6.25042138086402
  C           2.39793857215714     12.64342112574557      7.81902249533556
  C           3.14803586965825     11.82803780907000      8.68735887716635
  H           3.16321841952782     10.75203563219627      8.54197608639349
  C           3.89537095557079     12.38084427203663      9.71681043204048
  H           4.46607224227359     11.72388309391372     10.36760367021865
  C           3.92175692958272     13.76098839216403      9.91608469958954
  H           4.51537488925508     14.19071835211138     10.71785620236507
  C           3.16264150138585     14.57676944027686      9.08513311233970
  H           3.14797749385842     15.65207470008537      9.24205731632687
  C           2.40491045766551     14.02655414577921      8.05571367362208
  H           1.80143353176274     14.68228413475550      7.43660143658759
  C           0.83541858953942      9.08295883054241      3.47913135528970
  H           0.73614132693358      8.44119493757480      2.59612682000477
  H           0.58894518467833      8.45610072917047      4.34741117537655
  C          -0.15027254317565     10.26327308429137      3.38920956153540
  H           0.21759135827575     11.08091604050302      4.02098061083041
  C          -1.51929958517421      9.83430271058498      3.92347009033198
  H          -1.91916991701970      8.99960285790439      3.33373147569672
  H          -2.23483632876927     10.66221548079271      3.86993612338418
  H          -1.45570803183898      9.50301699439112      4.96565191940756
  C          -0.29829486025006     10.80360959173380      1.96490772345075
  H           0.63947092175341     11.19887905747129      1.56655403507200
  H          -1.02736651476554     11.62085396902265      1.94504744432125
  H          -0.65362887653092     10.01747632606603      1.28643337827067
  C           3.48591330263890      7.88340514228441      3.42379573243231
  H           4.44901824472975      7.95361275757252      3.94651774964966
  H           2.90692699642758      7.11749727304827      3.95931033112821
  C           3.76754000263919      7.39974672738469      1.98896456687885
  H           4.37075453879572      8.15737263848110      1.46909467968400
  C           2.51513267696079      7.13002131028971      1.15348746275394
  H           1.83629510043440      6.44888423926323      1.68202445660731
  H           2.78759423393449      6.65797832710134      0.20331154863483
  H           1.96391666981834      8.04395933211759      0.91448111330069
  C           4.61309716081378      6.12228690380235      2.08039376020913
  H           5.53119199723572      6.28908063936210      2.65372752391919
  H           4.89357150273934      5.76569462516646      1.08354199399605
  H           4.04806214140525      5.32390532774409      2.57719680802803
  C           6.15953322099128     10.71069294073781      4.57544602517340
  H           5.94127033159576     10.24671060927312      3.60325535156511
  H           6.98018671905824     11.42147203326009      4.39444985171665
  C           6.61330296000848      9.61308910683386      5.54689391885283
  H           5.80849891732206      8.87120596757835      5.60182187371908
  C           7.86314941786893      8.92922853919864      4.98435967357525
  H           7.68995916135152      8.54513371417566      3.97201292649611
  H           8.16378807701285      8.08801222737491      5.61766104182756
  H           8.70558780333152      9.63066315838359      4.93697322714775
  C           6.85482158875658     10.11172180770101      6.97013697354066
  H           7.60986527933153     10.90696021847065      6.99205330996513
  H           7.21280805535789      9.29161448314176      7.60088600294327
  H           5.92965770185831     10.48272222872721      7.42189445505924
  C           5.24076026953877     13.03259514267181      6.15227010712493
  H           4.47380866537835     13.81823126444316      6.14758633083569
  H           5.17571050840812     12.59808140167826      7.15608620687278
  C           6.62589975228014     13.67358422326370      5.97532807849098
  H           7.38467620325965     12.88029439068100      5.95902138787471
  C           6.76368177317800     14.49412376312070      4.69306816596066
  H           6.68431608847267     13.87826105042359      3.79281155282100
  H           7.73553347245412     14.99848141165014      4.66308049585945
  H           5.98675084083302     15.26752347962621      4.64289925865910
  C           6.90694218333222     14.55099548196014      7.20147195448688
  H           6.17280376751590     15.36294715869427      7.27294302977465
  H           7.90471945623292     14.99952612148449      7.14115140678594
  H           6.84429002492380     13.96878182589433      8.12668962032357
106
M8P
  Ni          0.01446750661475     -0.21628573141253      0.19465100094666
  C           0.05494278845884     -1.88870143573386      1.05332008068732
  C          -0.63049117089603     -0.38995392654361      2.09876962760241
  C          -0.65760691342426      0.99942500289399      1.55406741319458
  C          -1.03936637347465     -2.86310842398345      0.77372331652279
  H          -1.63490158991275     -0.76576906781312      2.28450623388104
  C           1.21220329510280     -2.46674206229721      1.75864208327632
  H          -1.64081783808292      1.46155883892354      1.44683654339094
  S           0.40745378642037      2.21256841917333      2.31763591620495
  H           0.02143940489908     -0.53243791968616      2.95980155824672
  C           2.19191375357649     -1.63612457340109      2.34268655651149
  C           1.40462923235637     -3.85948477538550      1.83853169650722
  H           0.66454680546278     -4.52792005168320      1.41069178364101
  C           2.53637450232249     -4.39318269969732      2.44498735703296
  H           2.07846663445797     -0.55679918711085      2.27897655863797
  C           3.29269605228596     -2.17506779435312      2.98548007703729
  H           2.66808617856041     -5.47124696680998      2.47772632739289
  C           3.48016463280598     -3.55777366567721      3.03262425598830
  H           4.01961829374660     -1.51176155669424      3.44683495766530
  H           4.35150855247229     -3.97672166918354      3.52792222466642
  C          -2.07818251772765     -3.16322471006702      1.66594880317593
  H          -2.09563266310239     -2.70857556947393      2.65140680462101
  C          -3.08708668212413     -4.05826784508220      1.31808498640913
  C          -3.05688365519040     -4.72020210034969      0.09601099188915
  H          -3.89303249420864     -4.25173680815301      2.02094681554467
  C          -1.99213096191313     -4.48569484581460     -0.77271144526109
  H          -3.84102289157456     -5.42258937394202     -0.17001694868621
  C          -1.00667792475450     -3.56567042247981     -0.44185621080964
  H          -1.93529774871398     -5.01269138413980     -1.72161198699408
  H          -0.19026874139440     -3.37248343980205     -1.13085643625355
  O           0.12805008130187      3.50828892431507      1.65609919299942
  O           1.79624957471982      1.69766041475460      2.38940766142189
  C          -0.16006659002489      2.35965426616694      4.02731779108001
  C          -1.22297715479530      3.21143930408469      4.31373009029322
  C           0.44271082601432      1.59140638623734      5.01891889289070
  H           1.28667957633077      0.95543181597354      4.76850629156420
  C          -0.03568152643556      1.67690778027756      6.32221935016795
  H          -1.65530888621514      3.81598971670031      3.52205803138449
  C          -1.69107473441207      3.28961479223873      5.62101972109510
  H           0.43150945433086      1.08824439732810      7.10633151916277
  C          -1.10205397019253      2.52127106495114      6.62287636994690
  H          -2.51325440914469      3.95797656824251      5.85972568326802
  H          -1.47012408008202      2.58680666196828      7.64263838911265
  P           1.78190689256988      0.50275057347327     -0.91160414181335
  P          -1.52595193306259     -0.09873602473570     -1.40727006947267
  C           1.49767116778532      0.08069045112401     -2.72218818889517
  H           1.00458798710082      0.93577994985835     -3.19890197558095
  H           2.46811228432397     -0.02370883704860     -3.21914442198930
  C           0.65247935083708     -1.18863023400939     -2.92968263212330
  H           0.92538873252806     -1.64721744806192     -3.89027654164383
  H           0.90499759567352     -1.91679905089337     -2.15008629286483
  C          -0.86686136855366     -0.97004884678633     -2.93465277559947
  H          -1.36880440403753     -1.94258846700195     -3.00516476489752
  H          -1.15222919134666     -0.39760977582098     -3.82733150073379
  C           3.54802106601217     -0.01805842373417     -0.57620527371832
  H           4.22023848784817      0.54521482406570     -1.23768221081117
  H           3.72122129168090      0.36035439863209      0.44133538738643
  C           3.92614389993737     -1.50800460835370     -0.61974353507854
  H           3.16456159954083     -2.08149189466018     -0.07519110258444
  C           5.26998060182151     -1.69623218312940      0.09423010976759
  H           6.06620244185095     -1.16374904048872     -0.44195178468286
  H           5.54318376420527     -2.75623460496977      0.14181081571107
  H           5.23433197384572     -1.31218528292917      1.11772947687173
  C           4.03479777778138     -2.06815620200165     -2.04083509534070
  H           3.07642947034802     -2.08813033319398     -2.56250651119244
  H           4.41273614535086     -3.09612034645867     -2.01356631439050
  H           4.73690285343846     -1.47321714004751     -2.63963083020230
  C           1.96890634119484      2.36442300114725     -0.91098509919384
  H           0.99480555995127      2.74597912504290     -0.58673186029026
  H           2.64901506786227      2.59031605358034     -0.07778721071788
  C           2.39660480792680      3.15241492105054     -2.15979217492060
  H           1.67722515183516      2.94971170295274     -2.96755275123489
  C           3.79714983164158      2.81447381519962     -2.67167419936785
  H           4.53889911697240      2.94494216574435     -1.87405177059162
  H           4.07549066482108      3.47876275102174     -3.49750346837401
  H           3.87092576617565      1.78664051153794     -3.03815713240190
  C           2.30879973422380      4.64931461119184     -1.83302764511414
  H           1.31554253810823      4.91898655953425     -1.45956126869529
  H           2.52406672286670      5.25885607949958     -2.71797952042879
  H           3.03491966471741      4.91318271295504     -1.05486429205603
  C          -1.85112616310874      1.59414361802408     -2.13964636642894
  H          -0.94863022259606      1.80675601467196     -2.72854592920231
  H          -2.68172487841896      1.54087205026249     -2.86027309848726
  C          -2.06483909922820      2.75279116242182     -1.15932532543177
  H          -1.25303847389828      2.72289262835464     -0.42231947101562
  C          -1.96935995920676      4.08780399980203     -1.90281855263884
  H          -1.00240865645814      4.18889479561627     -2.40854051498368
  H          -2.07320262495094      4.92831715316134     -1.20825421113217
  H          -2.75752806423118      4.17372163507246     -2.66184557694557
  C          -3.39501203949121      2.65717534078638     -0.41195667793269
  H          -4.24086791970737      2.75113434853077     -1.10486633539692
  H          -3.47823445030380      3.46091893827106      0.32780165425637
  H          -3.50473212775442      1.70401414073333      0.11655034730722
  C          -3.21338482822545     -0.85605094108089     -1.12474796301607
  H          -3.04120134896555     -1.94123230706494     -1.09261381261787
  H          -3.47767866789506     -0.58220264747426     -0.09386628791352
  C          -4.40765664953233     -0.55650943989367     -2.04148964172559
  H          -4.54854186396672      0.53182564499030     -2.09496166923463
  C          -4.21276877988240     -1.08801167574215     -3.46138431951746
  H          -3.38268151131521     -0.59695457177572     -3.97628420959718
  H          -5.11586961354883     -0.93005900709363     -4.06099964276912
  H          -4.00675132193013     -2.16575123710274     -3.44299157912089
  C          -5.67276944448712     -1.15964582530463     -1.41988292349950
  H          -5.57306521833066     -2.24859361107240     -1.32937985489890
  H          -6.55432641559711     -0.94994580773437     -2.03594912968304
  H          -5.85477952719052     -0.75619621010551     -0.41784126816568
106
M9P
  Ni         -0.12563952707099     -0.41804573354593      0.39196327250995
  C           0.34459600250614     -2.17176685975670      0.80849242776962
  C          -0.85018977796068     -0.11214323664304      2.24472129608862
  C          -0.64656546486785      1.16679611143028      1.69329424973104
  C           0.05042068888053     -3.30021266275624     -0.08332398158029
  H          -1.87261210165650     -0.48009849846504      2.32006477526906
  C           1.03588706670140     -2.57787834137074      2.03357955265567
  H          -1.49131531469335      1.78204242870510      1.39701882456934
  S           0.64248214755536      2.22445840075992      2.29514705338898
  H          -0.17929550210210     -0.50182951084784      3.00467090738454
  C           1.94993978614452     -1.70948571504849      2.66706222548621
  C           0.81126365424787     -3.83756946886246      2.62983171821288
  H           0.10478234212339     -4.52218549916307      2.16959555297616
  C           1.45179384808273     -4.19798790582676      3.80797221463517
  H           2.12820212256185     -0.73393251954049      2.22354534897528
  C           2.61338927729102     -2.08757482384125      3.82324301886821
  H           1.24459117660436     -5.16448337659381      4.25940139723597
  C           2.36361878451067     -3.33116240157076      4.40523161898721
  H           3.33225531999975     -1.40892735491734      4.27554446532302
  H           2.87771581017269     -3.62244797661289      5.31691251142844
  C          -1.25041532517928     -3.50313470849112     -0.57142110718881
  H          -2.02679862125735     -2.83694928127043     -0.21450160229093
  C          -1.54381324568895     -4.54254379198562     -1.44341981410367
  C          -0.53228839492751     -5.39339826618010     -1.88350427289537
  H          -2.56526765113609     -4.68767765622790     -1.78633918228681
  C           0.76180422247255     -5.22607292561196     -1.39301877101219
  H          -0.75277385595497     -6.19076823426319     -2.58708061093796
  C           1.04308323189345     -4.22003213174035     -0.47882119787634
  H           1.55480437042198     -5.89604370016780     -1.71457835084437
  H           2.04858485375785     -4.11734827171196     -0.08229745411245
  O           0.45301662754677      3.54609457612373      1.65059033157216
  O           1.96342505366704      1.55205477934290      2.22324695645270
  C           0.30596609131487      2.45052114577712      4.05738058146400
  C          -0.51143037574478      3.50195107396957      4.45812017270322
  C           0.84426939410696      1.55637701325770      4.97789377588496
  H           1.49459702734544      0.75645439176065      4.63756185970396
  C           0.54723201714796      1.71791612982947      6.32671473530363
  H          -0.89662148258967      4.19426351892764      3.71599534768209
  C          -0.79689059116067      3.65616434339831      5.81096675081218
  H           0.96347131534020      1.02810351610637      7.05513083927089
  C          -0.27283085729624      2.76426930814034      6.74336857401701
  H          -1.42569977042737      4.47917533353307      6.13808641474577
  H          -0.49812717337343      2.88891774961140      7.79859196048235
  P           1.41478836061841      0.36790944851464     -1.00435684370755
  P          -1.75252159608321     -0.04589846917080     -1.21790598496198
  C           1.12984321412716     -0.14262429568570     -2.78897459884563
  H           0.76394817464101      0.72643403506560     -3.34915704703195
  H           2.10121850491625     -0.40026003946683     -3.22416188804105
  C           0.15434642074789     -1.31408557718189     -2.95384915191424
  H           0.29576377398962     -1.75241707445456     -3.95134977011351
  H           0.38941370663975     -2.10186663805107     -2.23209759498485
  C          -1.32470483232549     -0.93527971866098     -2.81700104563205
  H          -1.92634408447211     -1.85031907018637     -2.85982205384137
  H          -1.62387404895837     -0.30821273484904     -3.66802201500374
  C           3.18166750117329     -0.09285154604766     -0.62760952486226
  H           3.83009177298384      0.38176892613971     -1.37665824945920
  H           3.36255962714545      0.42505856006283      0.32415559431225
  C           3.55588254808680     -1.56947075346383     -0.47574650514088
  H           2.77761150461169     -2.04538119132049      0.13215738408907
  C           4.87985735679125     -1.68268370863861      0.28731808370226
  H           5.69390655905955     -1.20227778087343     -0.27027869795206
  H           5.15239167007157     -2.73247785342396      0.44275767930987
  H           4.81217618853394     -1.20406247938234      1.26999637932045
  C           3.65122559615134     -2.30864397756244     -1.81186636394416
  H           2.68172240613621     -2.39545172676899     -2.30976166131837
  H           4.02739673244640     -3.32677337545782     -1.66175826858326
  H           4.34536666859856     -1.79640779840946     -2.49086076491994
  C           1.59404640774630      2.22766014257456     -1.08097426732373
  H           0.64117168538215      2.63609064220636     -0.73631234121633
  H           2.30406933494186      2.47474947056517     -0.28066758996681
  C           1.99479897084688      2.96757173688955     -2.36769248506747
  H           1.22920017378481      2.78321656587332     -3.13677484147241
  C           3.35306701901226      2.55954689538516     -2.93810182519027
  H           4.13976460185080      2.68791488467993     -2.18453712676604
  H           3.61156669278890      3.18727839075615     -3.79818870920146
  H           3.37053203292197      1.51905864642204     -3.27467537040767
  C           1.99158135544771      4.47220890884366     -2.06484069762355
  H           1.03758930955708      4.79303891629682     -1.63456924304450
  H           2.17770382805885      5.05633406859676     -2.97307935711112
  H           2.77500686529899      4.71469651619847     -1.33728252351905
  C          -1.97216640697580      1.67508479933952     -1.94850484748372
  H          -1.05895653091120      1.83284427045926     -2.53864470674502
  H          -2.79388554944145      1.63657628722690     -2.68009246521312
  C          -2.14975966526368      2.88958021624230     -1.02709082811037
  H          -1.29708348513716      2.92738136394749     -0.33957224098362
  C          -2.11933620826011      4.16824471968918     -1.87107252742736
  H          -1.19695009444998      4.23732464804632     -2.45816449101260
  H          -2.18046762810331      5.05765261942379     -1.23475100185949
  H          -2.96487880818555      4.19216232231984     -2.57021089779626
  C          -3.42711157744325      2.85324325687617     -0.18685721973341
  H          -4.31855572236260      2.93530449901777     -0.82033520115297
  H          -3.44174441697302      3.69530338449519      0.51365417631292
  H          -3.51653068453850      1.93304512808774      0.39982498663251
  C          -3.51654576641430     -0.59625675762104     -0.86365451860061
  H          -3.49966880727511     -1.69410844908134     -0.88343103141578
  H          -3.68954575337824     -0.32790189370927      0.18754140637786
  C          -4.71127988965987     -0.12028280533486     -1.70630334801109
  H          -4.66813522247451      0.97119237762890     -1.80027695449571
  C          -4.72210538119241     -0.72349854985861     -3.11131083104938
  H          -3.85775832223714     -0.41263801723699     -3.70363890316699
  H          -5.62393032126786     -0.42012097357246     -3.65402915727810
  H          -4.71529380820918     -1.81967990361210     -3.06059325504892
  C          -6.01148388267373     -0.46579743796786     -0.97088914456063
  H          -6.10223865099297     -1.55007226430117     -0.83018016457926
  H          -6.88527320322678     -0.12747164125052     -1.53861250797598
  H          -6.04577041553113      0.00594288707110      0.01710457535055
106
M1P
  Ni          0.01629241957616     -0.01095617511988      0.28084677930598
  C          -0.14634257901891     -1.73907901700046      1.65732747141016
  C          -0.68855934149045     -0.70347370106772      2.65080864638444
  C          -1.07970903243812      0.56851007833732      1.87522147799738
  C          -1.10910009926462     -2.63803639315397      1.00647167455223
  H          -1.53730447579586     -1.09586394517122      3.22632528030694
  C           1.20784820816452     -2.24102461166928      1.95280325338079
  H          -2.15341051390957      0.76272675853065      1.80309201040659
  S          -0.29375035475451      2.03490494158480      2.44189129521708
  H           0.08064507205819     -0.48765973250042      3.39676171477564
  C           2.19956098351157     -1.36489913034847      2.45589394601814
  C           1.56242710444226     -3.60325741426303      1.85310585252929
  H           0.82458148034603     -4.32558714425367      1.52120775472177
  C           2.81925186755928     -4.05728394473552      2.23393791119629
  H           1.98762062485216     -0.30167234853514      2.53294501679950
  C           3.44625391804141     -1.82770754637016      2.84719112560580
  H           3.04301864728478     -5.11868993068900      2.16183416030138
  C           3.77344523071322     -3.17836321542318      2.73886856290667
  H           4.17418785120827     -1.12090333972675      3.23823074461084
  H           4.75084139644308     -3.53839170895467      3.04616599890919
  C          -2.43564216415408     -2.80773937519329      1.45252931917380
  H          -2.79076443322502     -2.26005885993004      2.31854537453787
  C          -3.31295466699392     -3.68122095110500      0.81849968024616
  C          -2.91478688972799     -4.40933593551686     -0.29803208801772
  H          -4.32326823959828     -3.79062852816512      1.20471744170333
  C          -1.60878738164081     -4.24910589564371     -0.77000519610652
  H          -3.60229932683519     -5.08997527481947     -0.79102976516135
  C          -0.73211400411960     -3.38772553785697     -0.13269155198735
  H          -1.27381989220387     -4.80354331008912     -1.64341624731488
  H           0.28006486490746     -3.27502310973849     -0.50999307939814
  O          -0.90390048433400      3.21161060363111      1.77655549432811
  O           1.18085363441526      1.82868675029400      2.32834913105666
  C          -0.62206351531248      2.22070905561273      4.21147990333817
  C          -1.83096327936006      2.78586821891787      4.61134479019730
  C           0.30221146988184      1.75979401852128      5.14386011819050
  H           1.24767285582690      1.34886018341863      4.80374551224233
  C           0.00434021290545      1.86223458298448      6.49989486728660
  H          -2.52378080576861      3.15822389891614      3.86253773711614
  C          -2.11614175709091      2.88584992592005      5.96773324530615
  H           0.72127780212543      1.51016465109504      7.23592788485678
  C          -1.20186314994037      2.42132299204930      6.91192165323523
  H          -3.05129320818008      3.33448906614953      6.29040057336863
  H          -1.42825979941208      2.50243830752228      7.97114015905776
  P           1.86106687409066      0.31893482938217     -1.04211827322682
  P          -1.44506548110403     -0.06128020334128     -1.45658052582093
  C           1.56353358477819     -0.12840596251087     -2.83467057853177
  H           1.14649880480984      0.73862565063284     -3.36032558239942
  H           2.52988314965724     -0.33754052235611     -3.30523322293958
  C           0.62929666579848     -1.34082844963481     -2.98792947175012
  H           0.84623816798988     -1.83843054466010     -3.94282122960625
  H           0.84607176465087     -2.07270431474954     -2.20254798650790
  C          -0.86758635826160     -1.02125867426589     -2.95784511178635
  H          -1.42928204768277     -1.96213137236799     -2.97818303220860
  H          -1.14309778360195     -0.45827819855390     -3.85937356368736
  C           3.62040314988101     -0.19917041616071     -0.69724538328132
  H           4.27534932630465      0.30826637032153     -1.41988764107755
  H           3.82346157267626      0.24914508731732      0.28541494041415
  C           3.98618107802189     -1.68967753544624     -0.63016688950680
  H           3.29394689958304     -2.18816636955155      0.06045938008478
  C           5.40439087184535     -1.81051190892332     -0.05984150055640
  H           6.13340494498697     -1.35425377248224     -0.74221728080847
  H           5.67804705741851     -2.86204638964440      0.07659535310876
  H           5.48713659306392     -1.31565587071570      0.91196133707491
  C           3.93254984503766     -2.40097037322147     -1.98384935222713
  H           2.92157576871020     -2.46499473239652     -2.39114376231613
  H           4.30599405135820     -3.42577174510768     -1.88358221146742
  H           4.56579242652381     -1.88890218636229     -2.72044841373330
  C           2.02995809670106      2.18708456022397     -0.98073131584378
  H           1.08255272673179      2.56050341994311     -0.57276007934439
  H           2.76467716580578      2.38005883429342     -0.18641968362025
  C           2.38330028541554      3.00359843306711     -2.23241198280058
  H           1.60600362129006      2.83214441780103     -2.99262206127427
  C           3.73868720437937      2.64470550604339     -2.84197828348420
  H           4.53644704556158      2.75913971001568     -2.09774489393252
  H           3.97010880936377      3.30788792460592     -3.68254303936567
  H           3.76899424919355      1.61719861633790     -3.21566225863497
  C           2.34936395007294      4.49258176096106     -1.86633874460550
  H           1.38984147410937      4.77460330375587     -1.42100978491440
  H           2.51567251491153      5.11765676697050     -2.75058141420651
  H           3.13448303531766      4.72381091220528     -1.13659036385267
  C          -1.68581190027415      1.62050587265212     -2.22803910398068
  H          -0.76892332768449      1.79106554845337     -2.80949746806677
  H          -2.50444894675407      1.56354425523660     -2.96194897782763
  C          -1.88975431247218      2.80653000184059     -1.27882822694084
  H          -1.11039602682056      2.77316551154457     -0.50901590697692
  C          -1.73968451147397      4.11671936465940     -2.05654079105246
  H          -0.76554794223149      4.17688237292672     -2.55582284573775
  H          -1.82610705340977      4.97584240714127     -1.38309253520026
  H          -2.51726189635950      4.20918389344316     -2.82596371965325
  C          -3.23351764152968      2.77340953004106     -0.55420018467201
  H          -4.06660354288847      2.85375889755212     -1.26452675753897
  H          -3.29762551389593      3.60877138185983      0.14904376564903
  H          -3.36161514619398      1.85357714873521      0.02436368189802
  C          -3.13460308426107     -0.74039829528175     -1.10403577805098
  H          -3.00110269417513     -1.82932773129022     -1.05862605393797
  H          -3.36064540363536     -0.43771620739173     -0.07447971989446
  C          -4.33441667292685     -0.41300188634092     -2.00537848740582
  H          -4.42755387931456      0.67706946123003     -2.09586306871438
  C          -4.20943368280134     -1.00847462684792     -3.40800244398627
  H          -3.38177323316009     -0.57249020844831     -3.97427052077530
  H          -5.12699433932662     -0.83785601625266     -3.98131774827928
  H          -4.04563690691091     -2.09204840391122     -3.35169584595045
  C          -5.60520334243802     -0.93510096286512     -1.32446333010001
  H          -5.54782988511443     -2.02251069718586     -1.19151430979953
  H          -6.49305439158033     -0.71207841340458     -1.92622385567082
  H          -5.74185707745126     -0.48317271596585     -0.33603449328915
106
M2P
  Ni         -0.15772524966728     -0.10183504505123      0.31550675310938
  C          -1.41068851862987     -1.34005477291071      1.03997290563281
  C          -0.12927712959306     -0.34934650945985      2.48289457999805
  C           0.96174333724028      0.51308776076154      2.15512173616620
  H          -2.40370527002599     -1.13567288129748      1.45686650123112
  H          -1.01399297996353      0.11542025025320      2.90740162235346
  S          -1.20613341070058     -3.07228780240855      0.95004730040939
  C           0.78506254834183      1.97803273518777      2.31509476546915
  C           0.46406743780214      4.76797000341784      2.63066947089679
  C           1.41255109131287      2.88954697518288      1.45026292354922
  C           0.02301713226560      2.51044757535101      3.36682260898132
  C          -0.13918162679376      3.88365804727971      3.51869290274514
  C           1.25202010104436      4.25927576651611      1.59835766930783
  H           2.02519870068510      2.50040449695043      0.64178719591925
  H          -0.43304655538344      1.83976690931588      4.08933215828693
  H          -0.73225273679589      4.26383062558137      4.34623218161210
  H           1.73876207125488      4.93658789854334      0.90126402652119
  H           0.33676341473045      5.84004766288226      2.74817705553599
  C           2.32944399212711     -0.04126576560189      2.15312739084990
  C           4.93421986828464     -1.14329849234761      2.19086022093909
  C           2.55402475047938     -1.39855168990926      1.84939578524368
  C           3.44789141485824      0.73953864348445      2.49700195672206
  C           4.72792830196856      0.19681907915271      2.50706945630680
  C           3.83271670377593     -1.93682090818166      1.87456411486988
  H           1.72468306738170     -2.03342139934515      1.54857162056557
  H           3.31196127521774      1.78070064730627      2.77176130252770
  H           5.57043349870839      0.82791306455706      2.77791213359678
  H           3.96913538461163     -2.98623236958857      1.62491206483531
  H           5.93506649510050     -1.56479988117235      2.20045352699476
  H           0.11536476660972     -1.31418597399923      2.91766114324593
  O          -2.23643399508961     -3.59913140845939      0.01785423092100
  C          -1.60206207161127     -3.73410795680776      2.58606739705106
  O           0.21973570321682     -3.40447557098359      0.70471506012503
  C          -2.93517863635092     -3.94531641299575      2.93031503607573
  C          -0.57406202144701     -3.98177669142246      3.49186904065312
  H           0.45833004768689     -3.83884701592733      3.18621274801568
  C          -0.89162771773923     -4.43873203974462      4.76737011787142
  H          -3.71364585008651     -3.77374852032614      2.19276794820703
  C          -3.23994384471158     -4.40273240135286      4.20720012965365
  C          -2.22095919461545     -4.64520505157465      5.12685795134353
  H          -4.27540505454500     -4.58058335178325      4.48311056551779
  H          -0.09650511339061     -4.64214661216293      5.47882984740129
  H          -2.46380751895191     -5.00513062243576      6.12245483816487
  P          -1.79827583099152      0.84212255705279     -0.90077906513055
  P           1.37188982736483      0.20295357576434     -1.32576299007629
  C          -1.27495022040639      2.04911926809175     -2.22177970818630
  H          -1.15807208506805      1.50996718728625     -3.16979869985775
  H          -2.07151408942619      2.78490566224317     -2.38000438015984
  C           0.04127037077284      2.74122781595240     -1.84554767687625
  H           0.12918082051576      3.67875380944274     -2.41165845235196
  H           0.02603848308373      3.01954694824210     -0.78466452004161
  C           1.29053622318808      1.90288101359566     -2.12923846597628
  H           2.17258232427144      2.45904917478508     -1.78850725904884
  H           1.40754848422632      1.77199824385901     -3.21392202082756
  C          -3.10743800112898      1.71540820501686      0.09191120054254
  H          -3.92542533781995      2.05258080753146     -0.55849970994586
  H          -3.52288100240300      0.91926915062444      0.72530721165890
  C          -2.61561647889328      2.87429689762463      0.98011856546258
  H          -1.58127225845651      2.66786511693546      1.28547795553373
  C          -3.46947629601476      2.95268825302013      2.24828160491728
  H          -4.52782262695115      3.09625467490118      1.99528294343004
  H          -3.15575316278568      3.79000364976210      2.88045091155218
  H          -3.38409657333139      2.03392066360893      2.83958423241655
  C          -2.64119923747073      4.21782810388883      0.24909613664335
  H          -2.01651284638546      4.21621364010350     -0.64842812452896
  H          -2.26903342267653      5.01287756261372      0.90370629266996
  H          -3.66509996976905      4.47470010173704     -0.05170354264688
  C          -2.75791740714938     -0.48704049012953     -1.79009367964987
  H          -2.05122411901666     -1.31375500733920     -1.92996333294713
  H          -3.47757588705824     -0.86922371418669     -1.05227733822935
  C          -3.47692825484441     -0.20619883811625     -3.11797060096989
  H          -2.72954522240856      0.10667177685396     -3.86242688702757
  C          -4.54470348890989      0.88369939340910     -3.02147679905936
  H          -5.27821503614869      0.63485842869547     -2.24449644783533
  H          -5.08431370088986      0.97999352936125     -3.96986484417830
  H          -4.11883141736135      1.86294367298415     -2.78495501460018
  C          -4.10493084899106     -1.51378940884380     -3.61620378380699
  H          -3.36099117525253     -2.31325829610716     -3.69150516996210
  H          -4.56480622638110     -1.37698679044663     -4.60103529386617
  H          -4.88366617509883     -1.85327338141276     -2.92292948045859
  C           0.98247963476750     -0.87551571548276     -2.79990775307753
  H           0.12727184378728     -0.38941012017973     -3.29084021810957
  H           1.81620350463586     -0.82767922162659     -3.51752305985725
  C           0.60743884044419     -2.33197299515008     -2.49217313452172
  H          -0.12879116286206     -2.32575643081575     -1.67726871843661
  C          -0.04317565779200     -2.96821834039556     -3.72262477964702
  H          -0.90931312642909     -2.38699957203752     -4.06106066605853
  H          -0.38633791210282     -3.98274514207213     -3.49531014996731
  H           0.66754760773387     -3.02790177744995     -4.55706051212565
  C           1.79409083244326     -3.16708725345047     -2.01920921854055
  H           2.57207710842214     -3.21263846218432     -2.79195952596855
  H           1.47054206490862     -4.18740974706877     -1.79468329095876
  H           2.23103244248195     -2.76835984959927     -1.09906571759670
  C           3.20876028124241      0.06532005724143     -1.07697510137041
  H           3.42414816391304      0.72119248862577     -0.22357850702397
  H           3.41383565654693     -0.94243770691756     -0.70412205877465
  C           4.13637915533014      0.40988619606280     -2.26865733472949
  H           3.54457162038218      0.81641474917604     -3.10116394597040
  C           5.15138302946074      1.48044950760329     -1.85654636726415
  H           4.65425514802841      2.40081324544140     -1.52909962404399
  H           5.82130535597137      1.73370838702457     -2.68600323319247
  H           5.76408940880352      1.12077838353672     -1.02070854993821
  C           4.85968694895568     -0.83715177554058     -2.78140129083462
  H           5.48439159336091     -1.26729572224808     -1.98901170352760
  H           5.50808714100821     -0.59587794345768     -3.63115519244039
  H           4.15258973401166     -1.60852019191445     -3.10003909802918
106
M3P
  Ni         -0.20438101106207     -0.18767145968820      0.46523477774199
  C          -1.32869259366621     -1.70226780203227      0.81689961026981
  C          -0.18343934113215      0.26159290283557      2.54119623566028
  C           1.00203691405580      0.91706537549693      2.21240850303817
  H          -2.39586518427037     -1.68066492427979      1.07736148133008
  H          -1.10070962134097      0.82839746073003      2.67299812397180
  S          -0.85426660435794     -3.37574239894287      0.77447773960030
  C           1.03652542853880      2.39552142092574      2.08256474976383
  C           1.10941426113665      5.20860507422019      1.87956148002365
  C           1.91727895558528      3.03933561542002      1.20063980297383
  C           0.22469806475257      3.20388029264439      2.89188367224563
  C           0.25263330297784      4.59046649899175      2.78416247471950
  C           1.95210096691300      4.42221713989346      1.09515279552811
  H           2.58189999658429      2.43558132474172      0.59015230226952
  H          -0.42147813572191      2.73577982928230      3.62906335700658
  H          -0.38657315062419      5.19074267335084      3.42615766928060
  H           2.63885332118917      4.89134044258446      0.39537825340799
  H           1.13602603757728      6.29122098592561      1.79872827025967
  C           2.29267278173232      0.19503216590381      2.34442483790565
  C           4.72139110916347     -1.21330958104208      2.60786547122985
  C           2.36065458605910     -1.18701530693089      2.11007404597106
  C           3.46995587014243      0.85124534525958      2.73637595221037
  C           4.66748372334184      0.15397065567176      2.86230086522848
  C           3.55494677368494     -1.88062587974547      2.23871985172194
  H           1.48477598817365     -1.73420916436100      1.77108731329886
  H           3.44798812402468      1.91405276605790      2.95548329668718
  H           5.56385398927516      0.68641276521446      3.16888686134693
  H           3.56899338901992     -2.94646916764165      2.02678559541660
  H           5.65961087431307     -1.75283632675402      2.69976154260284
  H          -0.15256131533162     -0.69475184123184      3.05215590856291
  O          -1.62321071271077     -4.08793622094142     -0.28380171312714
  C          -1.39197577646179     -4.07234047462271      2.35723980285284
  O           0.62816418263071     -3.49249432228838      0.75192819402702
  C          -2.63942935944708     -4.68124098775479      2.44969965826450
  C          -0.55993451267088     -3.95464380275464      3.46744523194651
  H           0.42002651423624     -3.49734779002496      3.36175842139678
  C          -0.99138900745822     -4.45211772157045      4.69201758781025
  H          -3.25230451452085     -4.77985520988612      1.55884932961646
  C          -3.06071079706804     -5.17616368174175      3.68013347571015
  C          -2.24119017367563     -5.05927244277347      4.80018649480345
  H          -4.02850343901123     -5.66266882401009      3.76257800501021
  H          -0.34667248648947     -4.37332238984023      5.56271148032306
  H          -2.57281384746380     -5.44975040849035      5.75802352768887
  P          -1.88651240708090      0.78019209064570     -0.73496363115904
  P           1.27291282010142      0.12823905131523     -1.25349953308981
  C          -1.35284996177369      2.01212135292756     -2.03009024547445
  H          -1.25413893486945      1.49337881414340     -2.99113071159432
  H          -2.14226436982331      2.75900761147521     -2.16644159587306
  C          -0.02490196608006      2.68455557808971     -1.65672947247834
  H           0.05456838961742      3.64243446756878     -2.18868946845404
  H          -0.01163086841909      2.92557820984425     -0.58690229959756
  C           1.21449963292965      1.85196009537182     -1.99937716381974
  H           2.10312895017777      2.39177523095447     -1.65757888975506
  H           1.30723691705168      1.75575694159615     -3.09000057319108
  C          -3.19103850936872      1.63629574293103      0.27919362072090
  H          -4.03636936938980      1.94522481664055     -0.34941293308278
  H          -3.56404402525160      0.83808713426294      0.93700661236267
  C          -2.69281036892544      2.81627810041663      1.13426126091207
  H          -1.63929179982382      2.63915892680806      1.38467259666987
  C          -3.48107918695442      2.89119015119653      2.44448025103828
  H          -4.54983578147470      3.04126890617507      2.24625926740233
  H          -3.13503007377023      3.72695632718714      3.06309598087799
  H          -3.37526624990792      1.96975671627403      3.02816398840232
  C          -2.77614261613569      4.15409660132278      0.39782971361858
  H          -2.17733248162734      4.16514587562469     -0.51675319945642
  H          -2.40497122270639      4.96295412229390      1.03623768517761
  H          -3.81468538689616      4.38377509671304      0.12770996286333
  C          -2.86587766911276     -0.51110411605278     -1.66158214185222
  H          -2.17458100423986     -1.34870439244866     -1.81488281809633
  H          -3.60607003465997     -0.88861425808255     -0.94165357820948
  C          -3.57145667437136     -0.18165601813116     -2.98674297903320
  H          -2.81324557879453      0.13371669685247     -3.71874241788474
  C          -4.61808136186804      0.92654285184391     -2.86958750618375
  H          -5.36683913365652      0.66888255413936     -2.11013195427591
  H          -5.14351532785921      1.06201314200747     -3.82109078055283
  H          -4.17665772817247      1.88962741351004     -2.59793691057075
  C          -4.22316032761971     -1.46309737313154     -3.52101940395269
  H          -3.49637577376589     -2.27671888902147     -3.61027896027194
  H          -4.67148217271309     -1.29209585862588     -4.50580146520946
  H          -5.01662650946296     -1.80070387649480     -2.84342505275830
  C           0.87488829617742     -0.86967369546808     -2.78190017881311
  H           0.01795341248290     -0.35147962445189     -3.23539923038089
  H           1.70558186478263     -0.76846967908147     -3.49843660138142
  C           0.50337044520018     -2.34568405121616     -2.58913736566936
  H          -0.20139136781553     -2.40960799337657     -1.75109034770393
  C          -0.20576393232247     -2.86235901553827     -3.84361327406778
  H          -1.08363101951581     -2.25193916736347     -4.08809042318039
  H          -0.54355345918148     -3.89284246435490     -3.69389435396400
  H           0.46662746263695     -2.84467378110678     -4.71125334044727
  C           1.70347212090220     -3.22901935926053     -2.25744440482148
  H           2.45139145231059     -3.18204177064818     -3.06023014980224
  H           1.38327053309767     -4.26908963547113     -2.14451339147902
  H           2.16857711085036     -2.94588368533514     -1.31091457345041
  C           3.09632868308706     -0.12590571526254     -0.99180076339708
  H           3.34820240742371      0.38513172759051     -0.05462216826056
  H           3.21558071051172     -1.18978293536320     -0.76172536974047
  C           4.06429612857463      0.30730499093641     -2.12070377583412
  H           3.49170035513066      0.61286160218346     -3.00843705735401
  C           4.91228719664710      1.50331781886521     -1.67729630627244
  H           4.29337369641704      2.36224545285296     -1.39440011192701
  H           5.58814484062161      1.82682037331523     -2.47669116625726
  H           5.52106746194259      1.23352510804309     -0.80553399047522
  C           4.96858376380405     -0.85726359137333     -2.53184508889354
  H           5.56252703653957     -1.19819079626622     -1.67503427319617
  H           5.66124572175447     -0.55931072589000     -3.32703388794901
  H           4.38179467401431     -1.70901283090319     -2.89013499704738
106
M4P
  Ni         -0.14057170860018     -0.35812614207404      0.25521116533548
  C           0.36275068907811     -1.99425485526967      1.18874076383516
  C          -0.71970781075546     -0.50333265971079      2.25387530920259
  C          -0.93715248112533      0.82261104566175      1.71969817111006
  C          -0.42222639444986     -3.00887300883798      0.48380713261069
  H          -1.61459716997056     -1.08224089391773      2.47285134323764
  C           1.42654126890982     -2.39116297177402      2.07321302764838
  H          -1.94833225779268      1.18684967227581      1.54522153173778
  S           0.09278556922664      2.13580626588536      2.30262112049055
  H           0.02925891088132     -0.59750659361739      3.03471011959427
  C           2.32745007773475     -1.43266500219270      2.60130635104601
  C           1.60206685498214     -3.73419053954501      2.48847835543382
  H           0.91501136223989     -4.49429663392251      2.12869418056646
  C           2.62640529965851     -4.09266445285567      3.35125921000143
  H           2.21629974274876     -0.39432888802351      2.30144698603571
  C           3.33791872257378     -1.79832251734831      3.47494754348835
  H           2.73336454491646     -5.13249242355600      3.64956070227998
  C           3.50409742226172     -3.13172018616084      3.85456946445436
  H           4.01270290645103     -1.03637889670848      3.85814806881342
  H           4.29960101019025     -3.41640542755007      4.53678258781005
  C          -1.82409516013054     -3.12968581358353      0.56055833638617
  H          -2.38281907554611     -2.46929539275155      1.21449682370356
  C          -2.51215554236133     -4.08904738642545     -0.17446567479544
  C          -1.83349819508925     -4.95797775425809     -1.02365883994284
  H          -3.59268620823291     -4.16156492011421     -0.07493110279172
  C          -0.44302425064421     -4.86552853188316     -1.10954988726918
  H          -2.37398875135180     -5.70354667688428     -1.59873107825568
  C           0.24816928774801     -3.92059247267564     -0.36957004399910
  H           0.10734124619424     -5.54032510115522     -1.76029298360300
  H           1.33121609370651     -3.86428702570342     -0.44391981750497
  O          -0.36657374950142      3.39549802910764      1.67114788778909
  O           1.51757853404849      1.73680980331137      2.20356834902820
  C          -0.25358453592826      2.27924656299203      4.06983032442742
  C          -1.30806010171852      3.08506168373447      4.48961585134158
  C           0.50783377493880      1.54764409255788      4.97742478690090
  H           1.34078426376168      0.94672195545645      4.62463246580751
  C           0.19606024595429      1.62173497014792      6.33136867487811
  H          -1.86840023651677      3.66027938262201      3.75881008653931
  C          -1.60489663259752      3.15538446157413      5.84606916382725
  H           0.78493361958211      1.05832437053065      7.04923162695130
  C          -0.85800770788794      2.42146341373684      6.76550814254413
  H          -2.41770314224444      3.78981016971830      6.18748064411007
  H          -1.09370995594189      2.47952522696204      7.82418224915379
  P           1.59465965900431      0.32559073520784     -1.02670529815856
  P          -1.65600137815852      0.03260180054234     -1.38949301062268
  C           1.29536806138735     -0.12984769285157     -2.82201503709263
  H           0.90749237519827      0.74515607948362     -3.35741915822648
  H           2.25744846955583     -0.37091994306014     -3.28612632320943
  C           0.32604415039547     -1.31359470189141     -2.97069768444008
  H           0.50517070740578     -1.80537596179167     -3.93659853887453
  H           0.53036802095573     -2.06485057509430     -2.19907321767778
  C          -1.16048557530926     -0.94355311527126     -2.90880919403903
  H          -1.75231338027046     -1.86698716713632     -2.91003258125297
  H          -1.43997420625455     -0.37401206811308     -3.80534359212042
  C           3.35069839851955     -0.20494731949194     -0.68713444417267
  H           4.01561778449980      0.26706149751907     -1.42405778569652
  H           3.56899169459757      0.26563409340282      0.28160655991279
  C           3.66925016723799     -1.70415249146216     -0.58770141329837
  H           2.91137943364975     -2.16957568706581      0.05277072334429
  C           5.03036646082706     -1.87998700701794      0.09402800390365
  H           5.82804031533316     -1.42275474715882     -0.50588136441974
  H           5.26713659679040     -2.94200001953609      0.22012930370228
  H           5.03537903717270     -1.41787349563705      1.08579383947321
  C           3.67530702249233     -2.41663536667886     -1.94216074884810
  H           2.68738784116183     -2.44600040397487     -2.40842904227677
  H           4.00934944398357     -3.45341685881177     -1.82322247743012
  H           4.36717052959270     -1.92498196128747     -2.63875312850722
  C           1.77768840314513      2.18702040679096     -0.99894213205036
  H           0.81979325351706      2.57374867257898     -0.63370090742083
  H           2.48438907722930      2.38867910116392     -0.18292728918888
  C           2.17976184229289      2.98643805587263     -2.24757726856370
  H           1.40674662342579      2.84709596582118     -3.01924613467776
  C           3.52859131405920      2.58282096880435     -2.84314813364158
  H           4.31864476944021      2.65567725167781     -2.08575085342087
  H           3.79808879328096      3.24846143022380     -3.67057090816275
  H           3.52440017250753      1.56018132409040     -3.23080259108673
  C           2.20065499823947      4.47501945323160     -1.87572086471415
  H           1.26120599290408      4.78642987403631     -1.40796205899159
  H           2.37154187250497      5.09929739209100     -2.75989225562112
  H           3.00607812653225      4.67538534975101     -1.15911563892647
  C          -1.84118467438019      1.73421187096405     -2.13245855647688
  H          -0.90806441149368      1.89017744606290     -2.69120610618360
  H          -2.64473435183798      1.70759877491445     -2.88431697672390
  C          -2.02934513467576      2.91833527215846     -1.17594667139492
  H          -1.26213259652014      2.85686400952660     -0.39683483350656
  C          -1.82267159940531      4.22805108157676     -1.94261686121607
  H          -0.84340465061307      4.25407092476706     -2.43339260424686
  H          -1.88084449517112      5.08607969853540     -1.26461850526220
  H          -2.58965953731112      4.35450123363134     -2.71782095216662
  C          -3.38829352267638      2.93902031733281     -0.47646083713874
  H          -4.20397273005510      3.07910660344236     -1.19713735862327
  H          -3.42482120877494      3.76791086910387      0.23792178892536
  H          -3.58597102694591      2.01794045143929      0.08035127877936
  C          -3.39535835900852     -0.54279013429106     -1.02786905532159
  H          -3.32273664503524     -1.63757446260789     -0.98584775895520
  H          -3.59808965294791     -0.22379200711591      0.00369300407578
  C          -4.58080101521419     -0.14459723287764     -1.92154542404871
  H          -4.58427339552251      0.94544509461042     -2.04598267580718
  C          -4.52202654977661     -0.78831103098910     -3.30728524058882
  H          -3.66670264021124     -0.43951924853379     -3.89175824099926
  H          -5.42824349354895     -0.55679743930378     -3.87724625020547
  H          -4.44836172432308     -1.87977914917577     -3.22328189162241
  C          -5.88377772327320     -0.53264527377214     -1.21280763052926
  H          -5.92557650196160     -1.61639469233722     -1.04680604096144
  H          -6.75576242142347     -0.25131190307166     -1.81310543004823
  H          -5.96901818614029     -0.03858188072228     -0.23888764321734
106
M5P
  Ni         -0.05747499449673     -0.27426063162215      0.46825723799725
  C           0.31161683161074     -2.19841467378273      0.75963397773607
  C          -0.99364118106036     -0.17599358905932      2.21903669011480
  C          -0.89561750117086      1.15053079812176      1.72704119345592
  C          -0.46084324793799     -3.24316563301726      0.07552782590322
  H          -1.97385524989318     -0.64598711715328      2.24694554831718
  C           1.23426014022497     -2.62288894412809      1.77081554837986
  H          -1.77966743525723      1.69085930397198      1.39986290029988
  S           0.32431772712450      2.27554733886800      2.33380231870022
  H          -0.30130914328313     -0.53965579368190      2.97633978276191
  C           2.03791315709274     -1.68240758578424      2.47487102584839
  C           1.38637791577699     -3.98750261889107      2.15158650813606
  H           0.78500288445120     -4.74320342700624      1.65559247454012
  C           2.27230460623825     -4.36792359453994      3.14541918555473
  H           1.96472259511451     -0.62830152593026      2.21924757136280
  C           2.91407610247664     -2.07208970462666      3.47221544321824
  H           2.35738601704775     -5.41925985299609      3.40947699646302
  C           3.04581747250098     -3.41937013919603      3.81927672609345
  H           3.51003063097888     -1.31861924981125      3.98262013889062
  H           3.73473178052325     -3.72382708646896      4.60137364345428
  C          -1.81759776571035     -3.46434939968069      0.36352266141823
  H          -2.28466393735090     -2.87196535588640      1.14602268488827
  C          -2.55620680178480     -4.43128080945289     -0.31095636203833
  C          -1.96236997151900     -5.20807551637667     -1.30260301503533
  H          -3.60233085122531     -4.58389689113046     -0.05546590280024
  C          -0.60810515086688     -5.03065327658815     -1.58001195181325
  H          -2.54029409952368     -5.95686772839927     -1.83606955204704
  C           0.13234438389413     -4.07644642009175     -0.89240004997852
  H          -0.12192724512754     -5.64940606583464     -2.33007245577725
  H           1.19625150208575     -3.97020412276862     -1.09461018436904
  O           0.10060952893928      3.57509227357934      1.65930358420822
  O           1.65983947127681      1.62899394790423      2.27402587480772
  C          -0.02971893876378      2.51109690505464      4.08749953062628
  C          -0.88257609033222      3.54027527088446      4.47249780142140
  C           0.52595051372992      1.63665815137804      5.01706356914264
  H           1.20613050881608      0.85629831008784      4.68911639917178
  C           0.21004296301298      1.79761827647259      6.36187991658578
  H          -1.28157243759304      4.21638293018770      3.72273042194596
  C          -1.18568564164651      3.69326692150987      5.82133505575796
  H           0.63893455825454      1.12473005782967      7.09848671308401
  C          -0.64456926364773      2.82164829332695      6.76340511174260
  H          -1.84166431367660      4.49888864512215      6.13786582081389
  H          -0.88422269076317      2.94511406456585      7.81556086973204
  P           1.57317522721515      0.52298500734007     -0.94695069275904
  P          -1.59867792077129     -0.07003864993047     -1.21363459665762
  C           1.28843566009362      0.01995348061049     -2.72402604868466
  H           0.80530659321369      0.84234791452358     -3.26359405472016
  H           2.26205365895374     -0.12093175735853     -3.20357900953472
  C           0.45092400724830     -1.26169243747675     -2.82709859070044
  H           0.64211520337074     -1.74548375145230     -3.79440800343514
  H           0.77021191968852     -1.96756374659437     -2.05595155328099
  C          -1.06464398068600     -1.05956145669222     -2.70301088955072
  H          -1.54955095821349     -2.04158195951741     -2.63424415902936
  H          -1.44596849294196     -0.56455202544698     -3.60591514245228
  C           3.30249452705820     -0.03976812179980     -0.53903755074054
  H           4.01011550959736      0.52135105924099     -1.16328729146960
  H           3.43681676894023      0.32244696218726      0.48952922668714
  C           3.64451663173575     -1.53984112860105     -0.59316444692915
  H           2.80555978144126     -2.10409742685599     -0.16833266889613
  C           4.87860815360293     -1.79574114685679      0.27928490026739
  H           5.74531777232555     -1.24094671528082     -0.10377781612468
  H           5.13421968402249     -2.86078443089980      0.28667211697384
  H           4.69914043434469     -1.49016363287081      1.31378914419926
  C           3.91504486591739     -2.05094090517698     -2.01163930710970
  H           3.02581737345624     -2.04964284947055     -2.64626365512776
  H           4.28135376225467     -3.08273113049197     -1.97408191357236
  H           4.68744118226573     -1.44524578482631     -2.50366960521356
  C           1.78560510888749      2.37664620035253     -0.99566484486468
  H           0.81507721709945      2.79484481836153     -0.70792075163082
  H           2.44771892113108      2.61071341172150     -0.15058827406765
  C           2.27277020304163      3.10457239185076     -2.25956731838809
  H           1.56243921164393      2.90518896863291     -3.07646598059048
  C           3.66703059933039      2.68892095464708     -2.73010296392773
  H           4.39985758687937      2.81846534479286     -1.92434134948906
  H           3.98695957045479      3.31091387595831     -3.57341979939383
  H           3.70500308818537      1.64682634910785     -3.05985085145815
  C           2.24777739645760      4.61345018418862     -1.98161899142173
  H           1.26346249838013      4.94222023603171     -1.63279541220342
  H           2.50397601666225      5.18277383924875     -2.88202991064412
  H           2.97466321927309      4.86846850008751     -1.20140499994087
  C          -1.83970537282747      1.60374430147097     -2.01755416386411
  H          -0.91845818868961      1.76613524762398     -2.59105216109266
  H          -2.64230918381293      1.50727596440146     -2.76550646637536
  C          -2.07643433355378      2.84607635153686     -1.14751201020257
  H          -1.30344474504093      2.87851107773631     -0.37109026993759
  C          -1.91324845465736      4.10093514866637     -2.01181738351797
  H          -0.92264585493814      4.13592696608657     -2.47857469994257
  H          -2.03146426286322      5.00646277257484     -1.40744954183054
  H          -2.66402495707165      4.12646822503708     -2.81184960464320
  C          -3.44548988494653      2.86338046248014     -0.46648628918689
  H          -4.24979450705971      2.91829966354973     -1.21041237406198
  H          -3.53407091142061      3.73937989464093      0.18481372631587
  H          -3.62289075795935      1.97447475107239      0.14731183761499
  C          -3.31250413011919     -0.67058259711163     -0.80687725435377
  H          -3.20971852544243     -1.75688579726059     -0.69162737465750
  H          -3.51630899832913     -0.28504703913322      0.20179667972743
  C          -4.51519731364091     -0.36880048865366     -1.71515409660141
  H          -4.56007064621490      0.71101012252938     -1.90565385761918
  C          -4.44069026781185     -1.09584016400809     -3.05827190992891
  H          -3.61225242768458     -0.74236017761036     -3.67739924109966
  H          -5.36460991152020     -0.94567055229921     -3.62698283480893
  H          -4.30930209446712     -2.17469809787364     -2.90816275863941
  C          -5.79741950490678     -0.76113815639442     -0.97154833447152
  H          -5.79540562964289     -1.83355361512054     -0.74039594589333
  H          -6.68367714449436     -0.54941330033495     -1.57931886056656
  H          -5.89378433098435     -0.21285213985116     -0.02813703319681
106
C1P
  Ni          2.35955928631644     10.97534618364588      4.78935448119768
  S           1.89447681860980      7.90952781454508      6.26404456518397
  P           2.62197679101386      9.92530372397343      2.87053726861953
  P           4.31333005730000     12.00817615648021      4.68556893816231
  O           1.45752445008847      6.96742955601701      5.20669261602865
  O           3.33587082348189      8.12088530953482      6.49590909394082
  C           1.04073572953262      9.46191893102349      5.85071774450176
  H           0.66959901184496      9.32157851909529      4.83902169631098
  C           0.01766023519704     10.04070057576697      6.78895699890440
  H          -0.91701231259664     10.35301542351993      6.32513993158669
  H          -0.12091706773824      9.53342151409712      7.73980451601774
  C           1.18282660823263     10.97796167976105      6.73164706211529
  C           3.44418047743790     11.03878756889187      1.60733689818905
  H           4.49950437478818     10.75729052487005      1.50067625462187
  H           2.98408369300517     10.86756485162401      0.62851463152249
  C           3.32856500980254     12.51771609656561      2.00022878141232
  H           3.48468080653640     13.13613015174474      1.10493068194095
  H           2.31362814951330     12.72865560896882      2.35783551134592
  C           4.33418008869495     12.97333453444698      3.06210612088058
  H           4.12496399578719     14.02012125069917      3.31279250684136
  H           5.34778606463574     12.93883913329471      2.63989897397560
  C           1.18492109315258      7.34743241034377      7.82297030640085
  C           1.79689268826559      7.70458756476679      9.02010195785756
  H           2.70471430655351      8.29941405669113      9.01135601247898
  C           1.22272313014570      7.28450337361445     10.21556646531311
  H           1.68938979873384      7.55707064938069     11.15736905128142
  C           0.05941175908216      6.51928997129897     10.20378504602856
  H          -0.38333998745185      6.19308428785882     11.14046103854626
  C          -0.53593388885501      6.16384279141465      8.99490796145050
  H          -1.43666448037224      5.55727048484195      8.98813189565703
  C           0.02409811644770      6.58022012049312      7.79231221234163
  H          -0.41543309855532      6.30642934776255      6.83816477110109
  C           1.11506510705520     12.19884263675268      5.90079682209127
  C           1.57759078669222     13.45684956881628      6.37717322768963
  H           2.07593498370066     13.50163181934095      7.34079747312136
  C           1.40236382009836     14.60172034780624      5.63296485823121
  H           1.76098382825703     15.55128125767191      6.02179062622335
  C           0.75729425387298     14.55661139317026      4.38135543476886
  H           0.62164321141526     15.46600431694127      3.80372252000735
  C           0.24292408861218     13.35858736040266      3.92604913459818
  H          -0.32249928471640     13.33319279284486      2.99699427601047
  C           0.39353014850885     12.16819488427748      4.66480384246045
  H          -0.24339028525253     11.32659489255807      4.41045604432771
  C           1.97082778714962     11.03308351084633      8.00174579015288
  C           3.34193986498332     10.79798747348710      8.06958729330128
  H           3.85602428453715     10.50618758114602      7.16024096213738
  C           4.01301522065168     10.88701630186021      9.28737337367956
  H           5.07855528453432     10.67961413540471      9.32939557583541
  C           3.32344575443784     11.22261470003112     10.44764752337923
  H           3.84888544127007     11.28950264824797     11.39620563097608
  C           1.95266643843599     11.46856759357497     10.38703874036347
  H           1.40537993190522     11.73806143991960     11.28591890624076
  C           1.28259233512153     11.36521226708165      9.17548538050597
  H           0.21267312227032     11.55454940817853      9.12921726474433
  C           1.11722646562425      9.26118998021799      1.97636972744237
  H           1.42597970380651      8.71727394508484      1.07573923052937
  H           0.71013014220662      8.50175444490835      2.66019896924444
  C           0.03867704733046     10.31203256054019      1.63025520664104
  H           0.27565827159084     11.23918228347605      2.16813688443979
  C          -1.34492998109864      9.84366152087704      2.08928863257265
  H          -1.62734847874425      8.91815940432703      1.57220032837700
  H          -2.11228978964595     10.59701371644411      1.87757286144041
  H          -1.36238447096308      9.63612695106327      3.16583916562774
  C           0.01549964393313     10.63125913443521      0.13319739544149
  H           0.98149343222879     11.00687410875807     -0.21855511049910
  H          -0.73854329884671     11.39362098065602     -0.09257376153374
  H          -0.22808134321652      9.73436039242120     -0.44962859138589
  C           3.66041789779686      8.36848976593637      2.96588780258380
  H           4.25305703421027      8.46359170229877      3.88322561250337
  H           2.94094906196594      7.56607710165004      3.18279321401546
  C           4.58759900010882      7.93297703912478      1.81985408709022
  H           5.38358424444124      8.68618899890603      1.71059889629142
  C           3.89116693751827      7.77705659167304      0.46777936730163
  H           3.07648329596927      7.04578614975832      0.53783552649395
  H           4.59815246982403      7.41363137741484     -0.28635880623625
  H           3.47378331194309      8.71910510157428      0.10243377308920
  C           5.25058219901767      6.60367998981222      2.20648751421199
  H           5.73460826649662      6.66044071508837      3.18642825743760
  H           6.00395354303292      6.31016604103704      1.46684789579284
  H           4.49795729812119      5.80779790996923      2.25732048762643
  C           5.87425876081744     10.99915974775475      4.41361748077376
  H           5.71825238844960     10.52537961193176      3.43466308873930
  H           6.73617313275724     11.67248746106943      4.28798341872220
  C           6.19893388023193      9.89951834298234      5.43378959202680
  H           5.27294401151559      9.34798048495261      5.64455312874485
  C           7.21540842805905      8.92289939130729      4.83441107141750
  H           6.85350333511501      8.50083720605089      3.89120271113494
  H           7.41616254094837      8.09348523574595      5.52152216052736
  H           8.16673359063885      9.43052910694250      4.62934832795262
  C           6.74044802406275     10.44990028799469      6.75432380484515
  H           7.71617187287626     10.92835192491103      6.60181265130601
  H           6.87657838222429      9.63829574672441      7.47794162134253
  H           6.07248476246306     11.19129515210272      7.20120411182281
  C           4.83306051044216     13.33610786693518      5.90945931306832
  H           4.12075426593032     14.15736979877333      5.75396312795557
  H           4.58443701552655     12.92682253329999      6.89753429259972
  C           6.25973346904757     13.90670216187789      5.95572478540013
  H           6.97654569708644     13.07686297424464      5.98664535078807
  C           6.60557278428042     14.78838737739676      4.75535311002042
  H           6.62848799082743     14.22580456384794      3.81892734014195
  H           7.59079222724023     15.24881446400165      4.88955877285621
  H           5.87221474711341     15.59684088238112      4.64292082035813
  C           6.42803708574778     14.70260389289870      7.25634159755144
  H           5.72379572163942     15.54340419512378      7.28990608040254
  H           7.44181243656158     15.10993171676806      7.34142724318188
  H           6.23915238157150     14.07344446712534      8.13341973717324
106
C2P
  Ni          2.35288677868516     11.43243679449081      4.30583160559105
  S           1.93555735675891      7.75993518983790      6.58543609914237
  P           2.51487833527433     10.19097315747473      2.52924783274233
  P           4.39329231146036     12.16941096218087      4.34811015503647
  O           1.38611489519705      6.75283927778728      5.65364822007212
  O           3.39233583230394      7.99905282368019      6.62936587746151
  C           1.08325415394158      9.29375778436102      6.15264656023703
  H           1.10555055704202      9.35362022344690      5.06171354533506
  C          -0.14389952312662      9.77472669648154      6.86329095637628
  H          -0.98849213696462     10.09439100076722      6.26139960997626
  H          -0.40263223039036      9.26940220943203      7.78976065572271
  C           1.11284612303881     10.62210275588531      6.88968499546345
  C           3.61143427867724     11.07376762076902      1.28059564330779
  H           4.61081104060448     10.61950551512488      1.28722345780097
  H           3.20449042028421     10.91450811375422      0.27477692804884
  C           3.71358104316666     12.58210116647639      1.56846687776330
  H           4.02508842840604     13.09448580407561      0.64700447532772
  H           2.72215795471605     12.97403873157000      1.82810973642532
  C           4.69242175575021     12.98735235416267      2.67761193397604
  H           4.61565550819379     14.07055042847298      2.82707062272742
  H           5.72251592491466     12.77986948196572      2.35648922939226
  C           1.39865795310511      7.31003085861389      8.24631923378668
  C           2.21272447732223      7.60872656510443      9.33164662687926
  H           3.15295699533915      8.12657962031233      9.17608060130377
  C           1.79245702345542      7.23830179087322     10.60468791478120
  H           2.41684670970501      7.46937356504421     11.46231245606283
  C           0.57741187293990      6.58161466342222     10.77665892797578
  H           0.25297789527818      6.29645489972350     11.77332089691457
  C          -0.22223649420034      6.27905711626384      9.67592468849912
  H          -1.16292581696668      5.75410252627257      9.81231644144244
  C           0.18785203164076      6.63929380600196      8.39747535520723
  H          -0.40727814643290      6.39450272619141      7.52299420007560
  C           1.16339417420717     11.86266564856909      6.01070659378774
  C           1.47756142797317     13.11887843595673      6.61212818110213
  H           1.86667790263240     13.12972770401148      7.62588805228000
  C           1.31749866185313     14.30265505043057      5.93252499952856
  H           1.58486000745904     15.24261845791259      6.40575899737495
  C           0.83838539751971     14.28392227175067      4.60420405235856
  H           0.75637300575286     15.20902445618684      4.04002457949607
  C           0.41379290962819     13.09992650676256      4.03653648533902
  H          -0.04303941236410     13.11475201160727      3.04958933626461
  C           0.47414946808196     11.85819905341270      4.74110963121590
  H          -0.22839550444909     11.07265662620404      4.46882326249295
  C           1.83487438868004     10.73135890907825      8.19768095803757
  C           3.23099089166918     10.74757178941213      8.21855478185853
  H           3.76551951300910     10.62691161224187      7.28212236252620
  C           3.91659069229524     10.89897300117711      9.41810896472859
  H           5.00287167113843     10.90153412563019      9.42268649734212
  C           3.21348170043844     11.03774437248918     10.61348190206285
  H           3.74948804698488     11.15227815733440     11.55152555762210
  C           1.82238330575947     11.03719056369814     10.59816312498070
  H           1.26641566029867     11.15349541769169     11.52418848930665
  C           1.13841749739754     10.89121219434622      9.39499273949637
  H           0.05195501813183     10.90480270668550      9.38447366371792
  C           1.07432070121293      9.54726956218315      1.50709906905601
  H           1.42592309710706      9.14980838894204      0.54493434602764
  H           0.69950387111313      8.68747395851236      2.08038620351932
  C          -0.09056962114091     10.51519664868743      1.26333722441833
  H          -0.37443289596875     10.95137931281349      2.23025371489981
  C          -1.29617799958600      9.74517456551938      0.71422113003674
  H          -1.05163481391240      9.28100071383871     -0.24943145745649
  H          -2.15086684973266     10.41233229572201      0.55600971323609
  H          -1.60883220080200      8.94986018430371      1.39941970954642
  C           0.28332104635011     11.65332315459721      0.31435177843784
  H           1.09057187558972     12.27132164329195      0.71584968166244
  H          -0.57647083920471     12.30721062266650      0.13110428053341
  H           0.61168979695313     11.25425993577537     -0.65407416324343
  C           3.36493462530375      8.56755871344413      2.93687779806109
  H           3.90509345858794      8.74222863413130      3.87537932032779
  H           2.55100699635757      7.87754031197608      3.20580775238321
  C           4.31684246595263      7.86017771008388      1.95788909591444
  H           5.21427996779589      8.48719140714460      1.83772033696843
  C           3.72371482206955      7.61140383789857      0.57143460251041
  H           2.78908433537901      7.04277363590070      0.64825950310199
  H           4.41922358198367      7.02872223847109     -0.04285462787613
  H           3.51253446236441      8.54308726976240      0.03905690130447
  C           4.74986611445391      6.52743131975283      2.58338939927966
  H           5.13260036705865      6.66204149894068      3.59988885597470
  H           5.52683497649583      6.04316292291886      1.98123639911837
  H           3.89334117851378      5.84570366063721      2.64573910527082
  C           5.86952357011528     11.01422301361002      4.34256444952804
  H           5.76764675237967     10.47832275904019      3.38813034636096
  H           6.79830548363904     11.60075027977028      4.26496020013776
  C           5.97690295553782      9.97916592806519      5.46958182384933
  H           4.97694587873007      9.56255593765325      5.65203081541784
  C           6.89155562751603      8.83042906256540      5.03391528707024
  H           6.54102766746678      8.37691601480939      4.10133610854100
  H           6.92651878806466      8.04635424688690      5.79792554446891
  H           7.91476168877180      9.19140952823042      4.86736700418420
  C           6.49779515316063     10.57349145841269      6.77912309309120
  H           7.53075997492622     10.92452030033762      6.65922584186863
  H           6.49348073972913      9.81221886523478      7.56718504951276
  H           5.89667043519816     11.41953824628019      7.12514214760060
  C           4.81997661231893     13.50161120706115      5.58506291105413
  H           4.13900412529667     14.33466947088239      5.35521188675478
  H           4.45101588379367     13.10534267427554      6.54166993560928
  C           6.25001924609130     14.02966754486528      5.77661532960962
  H           6.92303950445246     13.17575228971913      5.92754416163235
  C           6.76934219716840     14.83493686026086      4.58481004027632
  H           6.87609321480174     14.22141993784180      3.68645938050502
  H           7.75150647232231     15.26456932941658      4.81114912303113
  H           6.08933959802000     15.66311537575702      4.34926455549903
  C           6.29427857575805     14.88363030189042      7.04966510357183
  H           5.62985407083085     15.75134696486404      6.95369607251975
  H           7.30717448031638     15.25459877948166      7.24237027783289
  H           5.96948005008143     14.30931717226111      7.92454126368369
106
B1P
  Ni          3.01179581281549     10.51014314125447      4.93476602422209
  S           1.95206647621023      7.68473955181819      5.91781307501292
  P           3.00811674249754      9.74851083502476      2.94345283742445
  P           4.76382377592488     11.80552852073800      4.70457646538999
  O           1.60254240797125      6.90071666591583      4.70907949374832
  O           3.30804369097637      7.58585297932881      6.50144820295844
  C           1.57445514646724      9.39820002276728      5.58752804266570
  H           0.60055048313291      9.48360276573255      5.10848681178456
  C           1.93619698526443     10.33548780946496      6.67834014570544
  H           1.94438750875440      9.89425468432037      7.69507742432779
  H           3.17656254650693     10.35192080702032      6.61332846622077
  C           1.46565346723652     11.73416753150845      6.50483880565881
  C           3.69997992068711     10.92308634278433      1.67280637018019
  H           4.73197979727961     10.63331772903238      1.43871387084904
  H           3.11711340005780     10.79027078370387      0.75502735523520
  C           3.66755577611047     12.38519937108242      2.12438506025901
  H           3.74755037141152     13.03360328664032      1.24176639957763
  H           2.70626948868915     12.61552059568844      2.60279322727612
  C           4.80747311718962     12.73246976652196      3.08007466751512
  H           4.76792433013351     13.79947628452821      3.32027558332634
  H           5.77247921008668     12.55057833345585      2.58793616217427
  C           0.77535574787643      7.22146309954423      7.20444201063288
  C           1.19174632666187      7.18246296238460      8.53061223665008
  H           2.23080872909278      7.38256329373361      8.77320503663148
  C           0.26295849667283      6.86451707665251      9.51634230003834
  H           0.57441952654427      6.82332188401200     10.55574526469393
  C          -1.06029380264178      6.59910042119931      9.17190227531731
  H          -1.78182571605795      6.35482223971120      9.94596882500761
  C          -1.46085038900756      6.63957340729313      7.83855406434434
  H          -2.49083443331257      6.42226916486135      7.57194345315207
  C          -0.54131159312936      6.95048306667102      6.84271744165377
  H          -0.83066445331788      6.96590809194501      5.79621846546927
  C           0.27689184237023     12.02686597911923      5.69340238062853
  C           0.25044306998385     13.09271585247343      4.77069604781555
  H           1.15529862375584     13.68090412901238      4.63621962886074
  C          -0.87680095298408     13.37652550149068      4.01403062738534
  H          -0.85510272350140     14.20294327746460      3.30754737987302
  C          -2.02496788054829     12.59074118486636      4.13015313511925
  H          -2.90500105096206     12.80696570041317      3.53132138943864
  C          -2.02677699299588     11.53431804110319      5.03601231845019
  H          -2.91828874606272     10.92327333205460      5.15570422051977
  C          -0.90579890704620     11.26865891557718      5.81640405907141
  H          -0.94575898456792     10.47534706745560      6.55954198990618
  C           1.97666934871707     12.68780878173199      7.45600404041600
  C           2.90666874071798     12.30628957068801      8.46818977962421
  H           3.23698525994691     11.27621370712937      8.55675399761230
  C           3.40910365635614     13.21812905841457      9.38904064829697
  H           4.11172281319765     12.86882024758832     10.14305091331869
  C           3.02438003451121     14.55402896677947      9.36515197295730
  H           3.42241067408619     15.26461971439277     10.08268589284332
  C           2.08181902380077     14.94681164287067      8.40934561422245
  H           1.73009496411272     15.97590044331868      8.39065608332285
  C           1.56477308214963     14.04851855045034      7.49381378282214
  H           0.80811203861258     14.39275546512516      6.79722512113736
  C           1.37109305305534      9.19798902615700      2.27151161981103
  H           1.51508098624391      8.85317849445087      1.23848243228992
  H           1.13804264178435      8.31030873589159      2.87348510095126
  C           0.19673096514404     10.18996096338852      2.33493309334252
  H           0.24398797959569     10.74455002910693      3.28163549369246
  C          -1.11485231973698      9.39895401373107      2.30783532529966
  H          -1.18943138863851      8.80049945931242      1.39053296182073
  H          -1.97343875480551     10.07626349753571      2.34924871167176
  H          -1.18262751304837      8.71656297908022      3.16278407066629
  C           0.21493549741242     11.20677744229522      1.19284509119421
  H           1.09110155547521     11.86066224692197      1.22726781553262
  H          -0.66794555155302     11.85136660358921      1.25085340547323
  H           0.20280367647483     10.70009614773601      0.21872002163773
  C           4.04983325646775      8.20127430398398      2.84580389723237
  H           4.77033131599094      8.27634865275845      3.66888255423551
  H           3.36804918959358      7.38926474635979      3.13177043084246
  C           4.79925667255748      7.83223590343698      1.55500929717124
  H           5.52160694871370      8.62855344654989      1.32141851048719
  C           3.88169450458473      7.64369855606903      0.34677488058614
  H           3.09522078326454      6.91329625998274      0.57167411848773
  H           4.44956755980272      7.27205007304944     -0.51281113468466
  H           3.40003678415062      8.57722468464219      0.04134792256667
  C           5.59624393710851      6.54788359411763      1.81441799721203
  H           6.26986752931243      6.65932853625214      2.67044982435108
  H           6.19722508874691      6.27791744954962      0.93939273571980
  H           4.91823544302398      5.71416953038376      2.03105189998209
  C           6.31835510334208     10.78142416857896      4.66092070963450
  H           6.34079739528839     10.34697060001011      3.65049005321951
  H           7.20790811143384     11.42164587463761      4.74820092809693
  C           6.35890064018881      9.64400681740052      5.69441265644302
  H           5.40066469237284      9.10549511277541      5.63683709672205
  C           7.48670153372956      8.66923825561928      5.34947997862891
  H           7.37189923156840      8.26868882725811      4.33553356453481
  H           7.49547161000991      7.82401110816010      6.04545281262169
  H           8.46455037488832      9.16404757122671      5.40585094473552
  C           6.50992349120253     10.15741674137995      7.12579206310826
  H           7.45750799542504     10.69622852504907      7.25084353231742
  H           6.50213437669091      9.32072822792433      7.83167931782233
  H           5.69429297832112     10.83160791434266      7.40870766514322
  C           4.99937384412231     13.15732796080084      5.95234448831512
  H           4.27855461079682     13.94104393595347      5.67452322329093
  H           4.62599588369969     12.77162938955113      6.90620887600485
  C           6.39661274867391     13.76061099121153      6.16682539475860
  H           7.08025429223239     12.94736835972971      6.44783562409901
  C           6.97300787863253     14.46626094818495      4.93907290073874
  H           7.13012174682343     13.78601888783004      4.09622606655461
  H           7.94082301613774     14.91883918262218      5.18057004490058
  H           6.30671251226355     15.27122239517415      4.60457655689209
  C           6.32437153632244     14.73216024826220      7.35059776106775
  H           5.63466663728460     15.55642700787805      7.13275097089200
  H           7.31082624649375     15.15866983636413      7.56400833522263
  H           5.95561584289732     14.23350808987721      8.25192346791393
106
B2P
  Ni          3.67061776266124     10.53165904825083      4.86233006470589
  S           2.56652039515325      8.13566299689399      6.31672609542765
  P           3.03897858610252     10.10338789918310      2.80820972420327
  P           5.58824175513743     11.32284749850242      4.35704792985289
  O           2.64956100524612      7.37972035687025      5.04145918225937
  O           3.69002340327268      8.08294542991658      7.27740143378655
  C           2.13902594228662      9.83311526764486      5.92998142239844
  H           1.21198331591937      9.76148642102623      5.35256574686715
  C           2.02750758080398     10.68272935589122      7.11951554547596
  H           2.86695848189533     10.62002540207379      7.80898306314505
  H           4.36944872089668     10.62163582149153      6.14962205485002
  C           1.04561326912889     11.57522299734799      7.39940526867753
  C           3.56254560555514     11.34330851532242      1.50550090910884
  H           4.03745708279358     10.81450126280376      0.67123447811687
  H           2.65120842034581     11.79809336324086      1.10752485704934
  C           4.50578202525637     12.43824553676429      2.01026577675167
  H           4.73622625429875     13.10843192576842      1.17179162619234
  H           3.98981218377734     13.05003041915437      2.76457864415622
  C           5.81607748343907     11.88506134551142      2.59006801890836
  H           6.60373208313453     12.64356550907410      2.54900732124963
  H           6.15850976919276     11.03171388986408      1.98952048980153
  C           1.09835037431190      7.52421610886958      7.17932328359566
  C           0.94644007658209      7.79771564326882      8.53554910664353
  H           1.75027128900762      8.28040327471264      9.08232781463976
  C          -0.24039222513760      7.43858594703460      9.16702980078071
  H          -0.37217567605679      7.64924621048175     10.22422481493726
  C          -1.25580726827014      6.81312081366395      8.44725146493415
  H          -2.18078844623041      6.53652925265712      8.94498755879132
  C          -1.08551991261614      6.53596200866205      7.09249345288064
  H          -1.87324219551781      6.03669784833139      6.53541301133699
  C           0.09451646408409      6.89628771920182      6.44914468226334
  H           0.25064244730945      6.69009088231600      5.39473327451106
  C          -0.21215391300945     11.64193241489353      6.61518693844535
  C          -0.62183222877688     12.83838766811184      6.01463911282075
  H           0.01060229324313     13.71784978699649      6.10745863707414
  C          -1.82342777028383     12.91051484830384      5.31856765256660
  H          -2.12613911386044     13.84842026827828      4.86023881484827
  C          -2.64202368664332     11.78831152149135      5.21522943289075
  H          -3.58649879956016     11.84828928691102      4.68132326760015
  C          -2.24722695183981     10.59312184690087      5.81063698393172
  H          -2.88262668585145      9.71380449738005      5.74501509025847
  C          -1.04534533772638     10.52109600218142      6.50691694875109
  H          -0.75237290833321      9.59597996155710      6.99557813535992
  C           1.19539407956784     12.52439684702219      8.51813940257872
  C           2.45832947300699     12.99165466571375      8.91830196115996
  H           3.33766416751041     12.68947497037237      8.35595548589025
  C           2.59383543198175     13.85454725057203      9.99799561888952
  H           3.58211068079232     14.20398599022259     10.28499267225384
  C           1.47140778429644     14.28972425887970     10.69833209234339
  H           1.57767267191932     14.97023015575109     11.53811330548243
  C           0.21020603786698     13.85296619669276     10.30073417743670
  H          -0.67418042374860     14.18696419893983     10.83664540219057
  C           0.07238074129116     12.98698343091607      9.22364524777855
  H          -0.91588153024278     12.64733259297409      8.92652454618799
  C           1.29116619882501      9.67964425030983      2.32624321916641
  H           1.24362557462125      9.56136670436436      1.23424037621144
  H           1.11544363337016      8.68591397831353      2.76088662735830
  C           0.16632503429283     10.62481472953890      2.78357974587976
  H           0.14485389779886     10.64286030179579      3.87994631579643
  C          -1.17155344067104     10.05964321851117      2.29698065456510
  H          -1.19964464260905     10.01831905609603      1.20053164067158
  H          -2.00139807204666     10.68624176878843      2.63740530739991
  H          -1.33735223586870      9.04627915807439      2.67933278629394
  C           0.33507204918192     12.06892253106385      2.31378870409057
  H           1.23274157930805     12.53220855803259      2.73905122820788
  H          -0.52205318187108     12.66634496804518      2.64009482620080
  H           0.39189164917540     12.12943793585707      1.21868921269889
  C           3.96916347622502      8.52392383263340      2.40189998652404
  H           4.79965203867702      8.48259170064840      3.11831540442708
  H           3.30053857945712      7.71338961971618      2.71570207006019
  C           4.50879590485966      8.24644586543176      0.99241757865988
  H           5.17744745642786      9.06793275702987      0.69291087489130
  C           3.40545761861249      8.11108992561439     -0.05735658728489
  H           2.68636694348236      7.33950172993563      0.24330990108652
  H           3.82538741457349      7.82052236153904     -1.02647097873228
  H           2.85291255785010      9.04391586154937     -0.20397482268019
  C           5.35565358975306      6.96836603776126      1.03895427545025
  H           6.17160002070150      7.05857507620495      1.76435492483970
  H           5.79325477993390      6.75103799236010      0.05843242028821
  H           4.74134281221869      6.10985577855248      1.33462877256229
  C           6.94466535568698     10.06419363925711      4.56254673901964
  H           6.96364033189767      9.52430280512675      3.60518897090545
  H           7.92078082282768     10.56109530041822      4.65579295331796
  C           6.74430313180914      9.05512848453625      5.70488193966932
  H           5.70939409650070      8.68904013753874      5.66298289108586
  C           7.68566015994544      7.86422840032081      5.51262734115552
  H           7.50113028918588      7.35823708634930      4.55790591029495
  H           7.54241182120223      7.13010921360912      6.31213227537864
  H           8.73588077489977      8.18330991637832      5.53070043046537
  C           6.95523085560976      9.68905246692248      7.07810062423822
  H           7.99542366470979     10.01983419665571      7.19981519906811
  H           6.72897127298736      8.96608547839928      7.86753142157447
  H           6.29483961628935     10.54924012007899      7.23129739576072
  C           6.03394588957334     12.85478437814244      5.32820864198284
  H           5.60177157987516     13.69991546287411      4.77052897674329
  H           5.46050915905368     12.78136525129199      6.25875714680302
  C           7.50390558318905     13.15537167502238      5.66479138218066
  H           7.92460918640598     12.27470367148027      6.16853250464975
  C           8.36524418181187     13.46982432930940      4.44039643042720
  H           8.45013330926632     12.62048384156485      3.75590623841870
  H           9.38026176255187     13.74334003523784      4.74786466041874
  H           7.94833310061413     14.31729987349958      3.88157211802308
  C           7.55384976072897     14.32424256875348      6.65540020984618
  H           7.13460429149732     15.23228449359537      6.20495087521668
  H           8.58595897050474     14.54182076714134      6.95062512372277
  H           6.98109072973261     14.10282807586861      7.56200428996126
103
Ni-6c
  C          -0.19356979280640      0.19545707403576      0.16754262470095
  C           0.89204442359680      0.10215359431310     -0.72504194553380
  C           0.73515391240411      0.31942720757405     -2.08605849974130
  C          -0.51886306942607      0.62737199229191     -2.61548688612330
  C          -1.61457161359431      0.68492103803913     -1.75925279634048
  C          -1.45466349549096      0.46736673976281     -0.39417724911755
  H           1.87958884829275     -0.12479730317710     -0.33037465702350
  H           1.59804225832838      0.24900993858709     -2.74387027057544
  H          -0.64045226482102      0.79948878508001     -3.68065875925838
  H          -2.60510528497246      0.89032152712378     -2.15760139364828
  H          -2.32665369021709      0.48940624858844      0.25627872005779
  Ni          1.37734590155884      1.30046275852133      2.38249085253827
  P           0.29451623144240      3.13513879171031      1.81228982049649
  P           3.26883524601834      2.42655445463788      2.77362011231691
  C          -0.02055350240471      0.05022905060911      1.62280842650660
  H          -0.96983380552913      0.18373490791513      2.15078443245176
  C           0.76339641040800     -1.15606870721045      2.13268835013359
  H           0.14322929476696     -2.00086004556773      2.48742386855575
  H           1.37951881724045     -1.56693484367260      1.33049365711738
  C           1.65760823179449     -0.53239093969855      3.20389338967540
  C           0.86303664055387      4.68045379080690      2.69621136143291
  H           1.55193772143447      5.24157187490141      2.05270487185959
  H          -0.00626312260891      5.32757971905804      2.85685636080181
  C           1.54880692785766      4.34787139412322      4.02895368449184
  H           1.51374082101818      5.22993555244323      4.68295186502577
  H           1.00427961845666      3.54821300602687      4.54810883454784
  C           3.01087004235122      3.92996550922691      3.86670343774825
  H           3.43219047531094      3.68826889481418      4.84957242337018
  H           3.59186407264412      4.77235248749077      3.46886124872879
  C           0.93877941284583     -0.13264737315822      4.44617648478375
  C           1.53889180658950      0.73044909232610      5.39111682718469
  H           2.55598125513595      1.06676356821251      5.21717865627362
  C           0.87342827067616      1.14987553744711      6.53332607124947
  H           1.37308702250900      1.82131112407952      7.22745556563343
  C          -0.42538505095119      0.71395028052976      6.79604460881537
  H          -0.94750351320318      1.03847235748404      7.69130340327685
  C          -1.03117104922686     -0.15657206511514      5.89614220238994
  H          -2.03577599511696     -0.52426834679784      6.08973043014868
  C          -0.36879975028166     -0.56751310518595      4.74467202931204
  H          -0.87938777593180     -1.24281525235853      4.06697722855304
  C           3.00080617363389     -1.14711568370057      3.34607104055804
  C           3.78246688114104     -1.42617167966925      2.20806826893764
  H           3.40844765107760     -1.14193509795886      1.22822401101996
  C           5.03462943192443     -2.01515919366630      2.30355658876922
  H           5.60811285573180     -2.20232454235784      1.39890477332376
  C           5.56317161934332     -2.35442525766213      3.54884302384111
  H           6.54596023511425     -2.80974472989196      3.62766469108173
  C           4.80013793813525     -2.10997786320481      4.68573108738101
  H           5.18149898309890     -2.38842015921498      5.66500269854205
  C           3.54052682388167     -1.52687654693917      4.58729420337306
  H           2.95792932116066     -1.37270018488789      5.48992090934191
  C          -1.51169667720446      3.03504987714419      2.23722049778052
  H          -2.01164423768386      3.97920799422790      1.98606289405832
  H          -1.90010861572896      2.28205421602126      1.54144088670558
  C          -1.83903920797985      2.62021148436536      3.68619665210834
  H          -1.02626765655281      1.98184336619855      4.06156464532774
  C          -3.12822812758882      1.79468196008590      3.71190165390543
  H          -3.96475859914550      2.36881663568229      3.29265198555463
  H          -3.38928883432286      1.51348350164562      4.73752679852489
  H          -3.02164542308475      0.87319991101263      3.12906442245867
  C          -1.98425291560379      3.82421888702131      4.61960938183180
  H          -1.08730164708440      4.44843841091373      4.64702072883522
  H          -2.18000459869929      3.48853330939471      5.64369454770315
  H          -2.82459103710301      4.45671102859117      4.30510066911172
  C           0.28032018567562      3.56128396137743     -0.00473918467527
  H           1.21562630907469      3.15593736933850     -0.40828043806452
  H          -0.50703275852947      2.93114557445127     -0.44133296245097
  C           0.11621341517730      5.00623245849555     -0.50220856817423
  H           0.94127148547537      5.61598713436645     -0.10399616320859
  C          -1.20481702427201      5.65425897524393     -0.08674557470452
  H          -2.05243592791552      5.03463765368257     -0.40477331543408
  H          -1.31468193652689      6.63792114963093     -0.55609992837471
  H          -1.27635852487893      5.79724461276942      0.99490536149281
  C           0.23242677887136      5.00177341707197     -2.03221930452000
  H           1.17506028107469      4.55352602408514     -2.36339146977947
  H           0.17670409957770      6.01912883795658     -2.43472010616674
  H          -0.58283044383636      4.41476546739062     -2.47237140114599
  C           3.88091273380000      3.24650735490511      1.20694749131120
  H           3.18016578598206      4.07314377012927      1.02911903633724
  H           4.86101232428533      3.70980685729103      1.39039935651226
  C           3.92662533365249      2.36845954413763     -0.04921715918350
  H           2.96009525723093      1.84817273327809     -0.11725703768950
  C           4.09200707841049      3.24642517993660     -1.29277056097602
  H           3.30074875336873      4.00131704586100     -1.35959107146986
  H           4.06056208289209      2.64247050726382     -2.20620908654043
  H           5.05469103705980      3.77246185861310     -1.27033907384139
  C           5.03140748551233      1.31393839811932      0.00273232845862
  H           6.02030891219093      1.78918124411518      0.00410546250769
  H           4.98136593766291      0.65973946829737     -0.87510385892428
  H           4.95741877696087      0.68163744602434      0.89196752568047
  C           4.78741421489522      1.64321451041181      3.53538213836152
  H           4.57277039697788      1.54636290354500      4.60961411609691
  H           4.81330521109656      0.61570396090836      3.15970830799629
  C           6.18412320318613      2.26173074355487      3.36182729793257
  H           6.38104495436283      2.38216117778625      2.28835054503733
  C           6.35184841660871      3.62197780511580      4.03937211356288
  H           5.72636849161374      4.39620209012322      3.58709617797836
  H           7.39233199163451      3.95760170435284      3.97073683928094
  H           6.09250042037848      3.55886582202234      5.10342837996403
  C           7.21897026099006      1.26971969415063      3.90793359818087
  H           7.06736291703710      1.10705284778974      4.98217719357981
  H           8.23741813557140      1.64734610230752      3.76359100726053
  H           7.13377272455782      0.29724663513003      3.41219553489937
103
Ni-6c_prime
  P           2.23684910164181      1.10848016990157     -0.10638151172009
  P           0.29624220156829     -1.18583966055627     -1.51152878368615
  C           3.46228906104012      0.20084864105530     -1.18633555031060
  H           3.45507138507715      0.66075161165618     -2.18405431600833
  H           4.47125749315528      0.34912601932238     -0.78354178533819
  C           3.15264678753871     -1.29725404080416     -1.31615728200379
  H           4.04369189743503     -1.80711783455304     -1.70645157116890
  H           2.95994607162272     -1.73211584274506     -0.32459396275971
  C           1.97338455656800     -1.59998183948436     -2.24567243609311
  H           1.97126829395227     -2.66698718128382     -2.48811005081398
  H           2.10179431305088     -1.06373070284021     -3.19189394576707
  C           3.15782740995767      1.35820919418270      1.48987060033248
  H           4.15884579732733      1.76280812251332      1.28344382779757
  H           2.59550362427473      2.14349753936789      2.00934470843921
  C           3.26109908612056      0.12191788972163      2.40651097979125
  H           2.37289326304321     -0.50319918922696      2.23724705869257
  C           3.24950704523319      0.55611532333969      3.87477174058353
  H           4.09107372151050      1.22849190722841      4.08499964009468
  H           3.33583860498369     -0.30885436163608      4.54148359058238
  H           2.32285913414194      1.08399664927797      4.12354760350606
  C           4.51370697854178     -0.70817613735596      2.11655937486158
  H           4.55987159955754     -1.04999257175907      1.07896129477288
  H           4.54965399526544     -1.59448883055291      2.75912994447960
  H           5.41654411497097     -0.11670341576827      2.31412806361327
  C           2.23769961856239      2.80934437047412     -0.85346463818100
  H           1.75485843826335      2.68261911835285     -1.83073208247040
  H           1.54291075489718      3.41579709402846     -0.25830375826399
  C           3.59292158927270      3.53852810363605     -1.01618092564489
  H           4.40885096544089      2.80217797734499     -0.97436032512615
  C           3.81438622821865      4.56015379510020      0.10174399261683
  H           3.04973434973977      5.34473266988397      0.05243154898888
  H           4.79443742262790      5.04016724990778      0.00646788900683
  H           3.75713035386061      4.10226148304152      1.09343261467824
  C           3.66422929022644      4.22401658916212     -2.38413182640477
  H           3.56876226063239      3.49699074980828     -3.19855287069833
  H           4.61398641342873      4.75502664898538     -2.51204858056058
  H           2.85311175455465      4.95484586768507     -2.48983531946764
  C          -0.75936147395982     -0.83558868724798     -3.00462844944977
  H          -0.49692980218489     -1.54078389549705     -3.80676914790701
  H          -1.78826090412170     -1.06167019788915     -2.69661528160856
  C          -0.72726684245312      0.60278952583137     -3.54471761050405
  H          -1.02601937433945      1.26717794685972     -2.72149327020938
  C           0.65001379501491      1.04132918673971     -4.04036175651752
  H           1.39188632193484      1.03081222047850     -3.23735293304980
  H           0.60839857856494      2.06048431962418     -4.44096642627976
  H           1.00671024957716      0.38278749410421     -4.84313142210237
  C          -1.74962899917560      0.73637667042935     -4.67694865022054
  H          -1.46150385441519      0.10763215696337     -5.52910610425023
  H          -1.80918394847811      1.77172188943481     -5.03119414139711
  H          -2.74614770595946      0.42726219959628     -4.34870078180087
  C          -0.26215972306519     -2.87886396658793     -0.94715497694013
  H           0.62769101594217     -3.35505589787239     -0.50638167978221
  H          -0.93863542092492     -2.69448244716297     -0.10845461971706
  C          -0.94277286201740     -3.85302999215964     -1.92427661218522
  H          -1.77690800426248     -3.32750294788916     -2.40867364081387
  C          -0.01571798663764     -4.39879070288554     -3.01224071205459
  H           0.36087004608110     -3.61767029397421     -3.67876960283356
  H          -0.54601526044007     -5.12916360330771     -3.63327303948802
  H           0.84728696837325     -4.91039622336923     -2.56657672705677
  C          -1.53612571534218     -5.01435570388005     -1.11767218266402
  H          -0.74518436060943     -5.56934622408760     -0.59807667489805
  H          -2.06517746171303     -5.71586454565019     -1.77230339455233
  H          -2.24220119662676     -4.65430603368079     -0.36197038154319
  Ni          0.25187484231959      0.29790746694409      0.11605551867747
  C          -0.05000453612285      1.50723082748298      1.64150610075620
  C          -1.55099164211653      1.44144649166323      1.46670502320019
  C          -1.65836084946304      0.00837123368212      0.83790666695349
  H           0.30499603737169      0.99045634577800      2.54061048762398
  H          -1.81507828181949      2.16180866825590      0.68588232058534
  H           0.36272658346457      2.52279520779495      1.61231276312966
  C          -2.72046967490339     -0.18976815440355     -0.18552747882974
  C          -4.68989247936189     -0.61885207297508     -2.20532277728670
  C          -3.16581728132103      0.84831875361501     -1.03027372293506
  C          -3.31826666267702     -1.45057787326350     -0.39663703638380
  C          -4.27099524055496     -1.66266933218793     -1.38593957687423
  C          -4.12952274073281      0.64148573327233     -2.00742524812339
  H          -2.75011277198301      1.84565658325292     -0.92825509882842
  H          -3.04498889390241     -2.27842100598519      0.24894756036602
  H          -4.70109911314729     -2.65450658522408     -1.50413950806760
  H          -4.44654543452623      1.47919577890100     -2.62403225920822
  H          -5.44460159624806     -0.77842792697444     -2.96958432040478
  C          -1.63731723363445     -1.04056214254279      1.92591054626044
  C          -1.60183924387820     -2.88291133441386      4.06958969869313
  C          -0.46656871216524     -1.70945342546626      2.29658706237322
  C          -2.79911954769231     -1.32971865968175      2.66116064695370
  C          -2.78398919092318     -2.23714106861114      3.71244157364616
  C          -0.44015545223377     -2.61522059181020      3.35501995798252
  H           0.44137601633256     -1.51170015146691      1.72719691098635
  H          -3.72511008745710     -0.82201874799774      2.40465867302118
  H          -3.69855500588071     -2.43048933918664      4.26668706731746
  H           0.48972439403120     -3.11481999851643      3.61473164214753
  H          -1.58959812406034     -3.58881261865962      4.89546931960579
  C          -2.46580508905768      1.72777431686754      2.64056495582039
  C          -4.25101561227600      2.13943565167392      4.77325330137761
  C          -2.05288364403129      1.55846218101467      3.96278346159645
  C          -3.79061929075050      2.11381217813019      2.40612111387195
  C          -4.67707004148634      2.31441632022050      3.45843420295714
  C          -2.93455669914652      1.76303527080899      5.02005127423508
  H          -1.03327501380730      1.24473529401266      4.16836113669389
  H          -4.13183421855481      2.24156910395234      1.38081334438466
  H          -5.70201263003812      2.61259967729441      3.25356421143977
  H          -2.59297702231401      1.62001044024496      6.04188645812700
  H          -4.94018987131813      2.29778208117280      5.59809129563397
103
Ni-6c_prime_prime
  C          -2.09040281490827      1.34449478851074     -2.13864096612556
  C          -1.51995507367840      2.56416783020778     -1.72332148420120
  C          -2.26082531388525      3.73248996024226     -1.63473269674982
  C          -3.61689575100592      3.73497015151450     -1.96311225594904
  C          -4.20105201542780      2.54619774196917     -2.38420701382051
  C          -3.45524484950809      1.37244830802135     -2.46820649661085
  H          -0.47135933541947      2.57758765810749     -1.43550286898464
  H          -1.77874054770427      4.64935365400118     -1.30395281763963
  H          -4.20143565622406      4.64765776118643     -1.89672353236279
  H          -5.25335217463316      2.52641205051250     -2.65752156877605
  H          -3.94431200262912      0.46213931758154     -2.80063721926109
  Ni         -0.06259984113825     -0.28208553154082     -0.61513882689429
  P          -1.41131922767059      0.31253792814208      1.06012302404340
  P           1.39818605997543     -1.19786692038015      0.79260131634648
  C          -1.24093368175122      0.12007423529295     -2.22365138915451
  C          -1.96389319982205     -1.13811578534469     -2.64355317873818
  C           0.01691037149125      0.31929432787500     -3.09144562412538
  H          -0.08238869137301     -0.06882349565308     -4.12036426336139
  H           0.24975561339659      1.38420417355222     -3.18349581594933
  C           1.08316894400140     -0.38719038387431     -2.26026345259221
  C          -1.33209583412226     -0.78426870054523      2.57925410728726
  H          -0.63863395291167     -0.35482917911300      3.31298582346032
  H          -2.32055832101572     -0.79163775561009      3.05043856688367
  C          -0.89989367043560     -2.21372374712428      2.23568207463649
  H          -1.20667511784269     -2.88806463118177      3.04681077111100
  H          -1.42547415462084     -2.55861671727041      1.33850044254998
  C           0.60208971286093     -2.37866791544394      2.02183016148937
  H           0.80038099901206     -3.39574590288842      1.66758280766814
  H           1.12228840572778     -2.27009929926769      2.98284505548228
  H           1.15273571419117     -1.44984534685898     -2.52819724158146
  C           2.41168728462181      0.26460556791847     -2.32889328521122
  C           2.58960413913704      1.61797844297874     -1.98941342444647
  H           1.74407833053779      2.17389567789275     -1.59032707861874
  C           3.80933231270841      2.25800275890981     -2.15758195174850
  H           3.90640168217982      3.30748041739303     -1.89018486190157
  C           4.90989197050077      1.56324094418062     -2.65729683410706
  H           5.86541341232958      2.06296689870532     -2.78620592197876
  C           4.76338419331238      0.22111310251575     -2.99254471388208
  H           5.60588375793902     -0.33323064217550     -3.39853939025438
  C           3.53384286922960     -0.41340744680901     -2.83758653434496
  H           3.42398295458174     -1.45067210810735     -3.14871091090965
  C          -3.23565921113974      0.71534953408145      0.93999840482460
  H          -3.57370675948777      1.00235761928072      1.94528816117945
  H          -3.28211005203968      1.61838336017677      0.31770573676438
  C          -4.20854915387026     -0.31939542414226      0.35812888763845
  H          -3.85304142993271     -0.59969135515020     -0.63994971581730
  C          -5.58815016990952      0.33347269899922      0.21664106689108
  H          -5.99587413024152      0.58835513504603      1.20347682282384
  H          -6.29284326815866     -0.34974688143032     -0.27038809943485
  H          -5.53504528255616      1.25111265272460     -0.37618886630324
  C          -4.33698515001612     -1.59341011902571      1.19229825206707
  H          -3.40393820923093     -2.15929453042984      1.23898830136546
  H          -5.09324790684581     -2.25457836285834      0.75582830753423
  H          -4.64922968073916     -1.36184368127802      2.21925446157270
  C          -0.74469056548562      1.98515108056966      1.59763553542831
  H           0.27975927643775      2.03134063348240      1.20491676984216
  H          -1.32082085596411      2.71062521273057      1.00676473258759
  C          -0.72049865002420      2.43409864553599      3.06777013621678
  H          -0.05512333724399      1.76164641190870      3.63065417267901
  C          -2.08990402948753      2.42973767920062      3.74750321713749
  H          -2.80415586595624      3.03812871082900      3.17973045027732
  H          -2.01669340003716      2.85391266073603      4.75498285692658
  H          -2.50318326035319      1.42237326155078      3.84477348418889
  C          -0.11950452060846      3.84488309013642      3.12995103824749
  H           0.85046538113066      3.89450009941967      2.62447459673749
  H           0.01909363198334      4.16881956483329      4.16725506182284
  H          -0.78821886219789      4.56256976182867      2.63930019604802
  C           2.32771412484775     -0.13101823277989      2.01910129386795
  H           1.53770301697067      0.22584673685029      2.69503279059583
  H           2.97982035055918     -0.77701211204733      2.62690216611119
  C           3.11801502816177      1.08017175545346      1.50696247204594
  H           2.49726596629819      1.60935912764425      0.76989838258080
  C           3.40322605857809      2.02661569030609      2.67780358829544
  H           2.48137339377973      2.33499241707261      3.18261727545241
  H           3.92225645711273      2.92829639509584      2.33472995325351
  H           4.04342367846144      1.53596069048383      3.42191788842000
  C           4.42737091129946      0.69291097386725      0.82248991203043
  H           5.08617051514356      0.16640366459477      1.52489814777225
  H           4.95383002516281      1.58655832348477      0.47481773453525
  H           4.26781214636893      0.06007113428410     -0.05481092064863
  C           2.66403954046152     -2.29604271068087     -0.01342348072512
  H           2.08916286260848     -3.13652207174263     -0.43193444186238
  H           3.01947911781316     -1.72460344702506     -0.87520042195813
  C           3.88887655211892     -2.82704029576972      0.75114080680388
  H           4.36958154912675     -1.98500672441150      1.26291984114817
  C           3.56796332729296     -3.89672708685548      1.79584654518753
  H           2.97852998061262     -3.50397633209437      2.62835736128169
  H           4.49313434256429     -4.30805533744467      2.21403766320841
  H           3.00873111485427     -4.72768284160586      1.34774361872181
  C           4.89280515847234     -3.37217958892863     -0.27250362092708
  H           4.45758530495358     -4.20889976696166     -0.83310063387254
  H           5.80081724300019     -3.73454966851862      0.22183380344383
  H           5.18056609622456     -2.59706247062503     -0.99114605010411
  C          -2.45792595309506     -1.25960746976692     -3.95238737736389
  C          -2.13897757080006     -2.23054634958681     -1.79058880298105
  H          -1.74823004216879     -2.15982792708704     -0.77777220762510
  C          -2.78881442791283     -3.39032774905181     -2.20869689527642
  H          -2.33055894111781     -0.42993586229774     -4.64407271652669
  C          -3.11458473546416     -2.40848707800130     -4.37563254935334
  H          -3.49323808897073     -2.46931450238610     -5.39266108177703
  C          -3.28431362379215     -3.48273166224393     -3.50374647323082
  H          -2.90487393056151     -4.22241228494925     -1.51881698328785
  H          -3.79268417604122     -4.38358521867053     -3.83587378150635
103
M6S
  C          -0.29048622351024     -0.05720365674302      0.32662335695329
  C          -0.49415342594390     -0.07738031856113      1.71848872632351
  C           0.54301602018223      0.17069519859489      2.60374881164315
  C           1.81642666521305      0.48291812069507      2.12616407989806
  C           2.03667238986347      0.54114650221061      0.75211922674168
  C           1.00144085829960      0.26543758023785     -0.13212599887177
  H          -1.50071189610700     -0.25833948502645      2.08244908884127
  H           0.35486462870370      0.14820010726276      3.67412957871755
  H           2.62566005217736      0.69149719599549      2.82002760741610
  H           3.02256006758198      0.79172645197147      0.36985684579137
  H           1.18504029070902      0.29526099699432     -1.20404524505510
  Ni         -3.25001018748305     -0.43703788688513     -0.42729260556305
  P          -4.01649252197885      0.72699947087883     -2.24784980370204
  P          -4.52156563347707      0.48821766534915      1.05646863347846
  C          -1.38799369539958     -0.24646903825275     -0.63027857297165
  H          -0.99295962043948     -0.07450395977589     -1.64138012883334
  C          -2.00883075690950     -1.97238216063883     -0.81852533794870
  H          -1.87564704750856     -2.13579884573882     -1.88690483251636
  H          -1.18197743550046     -2.40863781963462     -0.25706993811800
  C          -3.35681175128437     -2.45798760006706     -0.33523554061984
  C          -5.71216316986338      1.46639829480349     -1.93619013996954
  H          -5.59536528030404      2.45184777419356     -1.46920417504980
  H          -6.21788246184740      1.63797685381448     -2.89321225973788
  C          -6.56409172445482      0.55712994786324     -1.03993181485413
  H          -7.62695833701092      0.78073078608629     -1.20874694129448
  H          -6.41496422774576     -0.48234102524687     -1.34884743935051
  C          -6.30533472896808      0.68459211793783      0.46679882915154
  H          -6.90183283871515     -0.07433742416925      0.98760961191296
  H          -6.67364760804406      1.66124147944192      0.81004027975924
  C          -4.20689108746804     -3.14327835130483     -1.35245912085992
  C          -5.60338845797653     -3.00549044343828     -1.34381349295581
  H          -6.05358596380285     -2.35853513196479     -0.59737609198542
  C          -6.40262577160690     -3.64979770341519     -2.27647404536208
  H          -7.48006546994077     -3.50983572097030     -2.24838499273904
  C          -5.82696551366076     -4.45223668306223     -3.26112849684460
  H          -6.44902869798756     -4.94711374902957     -4.00123441662267
  C          -4.44681003819226     -4.61558561798859     -3.27743823049313
  H          -3.98299555536754     -5.25019390882017     -4.02799886332612
  C          -3.64884084676724     -3.98261469360731     -2.32781082517915
  H          -2.57676411921987     -4.15706909778233     -2.33543569407700
  C          -3.43820992955611     -3.01335368759470      1.04076433617233
  C          -2.38543791169357     -2.84928656479573      1.96272144886664
  H          -1.46471996628950     -2.36861273207474      1.65761208400466
  C          -2.47961803384859     -3.29838570770637      3.27262204432488
  H          -1.64026013069336     -3.14416403943206      3.94621046567771
  C          -3.62465575658964     -3.95230480399215      3.71841854689541
  H          -3.69906978478547     -4.30498188234518      4.74277120103444
  C          -4.65562527748793     -4.17849226789966      2.81091586896286
  H          -5.54368355290116     -4.72283447995943      3.12164522137155
  C          -4.56094215490746     -3.73243744428257      1.49904665806340
  H          -5.37436298676714     -3.95379682991162      0.81898136449107
  C          -4.04165809938056      0.19422294465624     -4.04871936235843
  H          -4.37551085549762      1.00893483354268     -4.70485264656218
  H          -2.97665432525054      0.03184654415734     -4.27249231422194
  C          -4.81446643614593     -1.09095103078945     -4.38176902028725
  H          -4.64923912518790     -1.81252206215997     -3.57381509379554
  C          -4.27362107622560     -1.70201999187523     -5.67755921846875
  H          -4.38643944426871     -1.00342465839299     -6.51697750703497
  H          -4.81310604461539     -2.62246915805465     -5.92695680191542
  H          -3.21068524166332     -1.95169405499736     -5.58516515734970
  C          -6.31893853912101     -0.84833000249522     -4.51048375488401
  H          -6.76764757923347     -0.51703579984864     -3.57012256903873
  H          -6.82944890754080     -1.77138131756046     -4.80500550980008
  H          -6.52606165087444     -0.08781050452205     -5.27512931447317
  C          -2.89453379768084      2.23332308102251     -2.37773319938733
  H          -2.43935114821574      2.32252034866092     -1.38295733725140
  H          -2.07502754432133      1.92541850794241     -3.04522406178762
  C          -3.39940945550769      3.62021369992074     -2.80895962616655
  H          -4.13446759462750      3.96558639730313     -2.06672666979677
  C          -4.06423642006605      3.65292704243053     -4.18465008241939
  H          -3.38754215746478      3.25503478576151     -4.95093996023641
  H          -4.31552634506950      4.68214344456023     -4.46439627542612
  H          -4.98811026424862      3.06916629207607     -4.21128331799025
  C          -2.22001566007941      4.60174967545051     -2.77997662939498
  H          -1.71150710683279      4.59195653744204     -1.81016766098575
  H          -2.55346411069000      5.62596448374163     -2.98077371225167
  H          -1.48212863773153      4.33239801896736     -3.54565887697543
  C          -4.15178379478942      2.29318695803303      1.39702207496438
  H          -4.42687571089303      2.79443880509686      0.45850988782774
  H          -4.84191155815703      2.68008070863487      2.16285814329079
  C          -2.70164730575229      2.65960286352523      1.73779740988438
  H          -2.04739837938570      2.05637745526121      1.09221347828964
  C          -2.45192891518888      4.13879780356012      1.42932726480377
  H          -2.66509333786428      4.36450820672302      0.37844637250600
  H          -1.41018421766504      4.41252958709211      1.63020496165388
  H          -3.09414280728481      4.78058473199047      2.04603600225525
  C          -2.34977915238323      2.36708277797814      3.19662201886069
  H          -2.95395661379018      2.98868399963042      3.87003290373871
  H          -1.29452857211626      2.58723792759878      3.38882636092605
  H          -2.52142875181587      1.31968478134953      3.46273975598577
  C          -4.73940312751465     -0.32042210925342      2.72706817277205
  H          -5.30594874064108     -1.24275256882766      2.53010781595266
  H          -3.73786362726190     -0.67528939985806      3.00040498112835
  C          -5.34922484366681      0.41422182653557      3.93127874203098
  H          -4.82388668595451      1.36908850002043      4.06521362776077
  C          -6.84182397816180      0.71175674976306      3.78477898620312
  H          -7.04866082065719      1.41580758778168      2.97482913523920
  H          -7.23658612073535      1.14708780688903      4.70951453571777
  H          -7.40422175210668     -0.20882635096834      3.58430315382414
  C          -5.10402831505490     -0.42952410487524      5.18893104296036
  H          -5.59975395886660     -1.40407834381216      5.10009762093604
  H          -5.49340052852006      0.07134544635238      6.08253146782497
  H          -4.03519420895549     -0.61727548537454      5.33906089133032
103
M7S
  C          -0.35333136208286     -0.25103953782258     -0.01145421502246
  C          -0.31124054407142      0.39491590868248      1.24652213426022
  C           0.74222552177918      0.19734538094887      2.12503003927949
  C           1.81540858586454     -0.62085910414408      1.77204338006697
  C           1.80309883952479     -1.26999645892920      0.53625215617938
  C           0.72887113589259     -1.11341873475943     -0.32336623748772
  H          -1.14403242618615      1.03054793667080      1.52660809346648
  H           0.73498465732866      0.69081423315412      3.09356448694341
  H           2.64666013393575     -0.76144478414658      2.45658482722582
  H           2.62706101353326     -1.92203557482221      0.25823843898562
  H           0.71200067722955     -1.64472737896128     -1.27276057909052
  Ni         -2.77640550205769      1.17138049483869     -1.16034555071230
  P          -4.27377695238010      0.28554080153042      0.14678449763757
  P          -3.99682069099546      0.91338342847600     -3.05170817896478
  C          -1.40888958200608     -0.04573297920079     -0.97044960835648
  H          -1.46504476365373     -0.94455816856367     -1.60489374885302
  C          -1.81413338114535      2.79587649476905     -0.22255839786056
  H          -2.23095899630956      2.87606713945644      0.77825387536043
  H          -0.75249959850500      2.57053618714573     -0.25780612234330
  C          -2.41440719730161      3.54139947557134     -1.24637387882396
  C          -6.01388774482232      0.27847126624188     -0.53005632630991
  H          -6.14453555079295     -0.63235855162251     -1.12830401092914
  H          -6.72614829172513      0.20564285937501      0.30024572907659
  C          -6.28819853398803      1.51510901710521     -1.39748041269500
  H          -7.36768962783348      1.71875946728196     -1.41297104767720
  H          -5.81157180441722      2.39723580362831     -0.95354713445272
  C          -5.81655152997164      1.36187241372498     -2.84801651514149
  H          -5.99535804359520      2.30142422573221     -3.38181840447458
  H          -6.42572440986659      0.59723157366853     -3.34926383850407
  C          -3.57884454910822      4.40915901931663     -0.92409692903820
  C          -4.67381046956713      4.55821664803381     -1.78686270352870
  H          -4.68148556407839      4.00736113376195     -2.72195142718824
  C          -5.74773521281262      5.37538005025913     -1.46302601957744
  H          -6.58750369521746      5.45730250814648     -2.14829088184515
  C          -5.75681932644705      6.08134537737266     -0.26083309471172
  H          -6.59773756321760      6.71884432353922     -0.00388605622485
  C          -4.66675048948081      5.97172066506704      0.59584712879940
  H          -4.64497571283786      6.53621852457166      1.52446390633363
  C          -3.58914813383000      5.15660860360838      0.26316540730146
  H          -2.73154513369102      5.10152508592590      0.92797988214368
  C          -1.67812275058154      3.79617146350248     -2.50699014869914
  C          -0.61895576759795      2.96026750421323     -2.91384321800551
  H          -0.37813516721292      2.08152083919570     -2.32303858378518
  C           0.08125507937026      3.20624375505301     -4.08588162670034
  H           0.88675195806187      2.53510841955735     -4.37325080996728
  C          -0.24541873886457      4.29202848287282     -4.89751141655539
  H           0.29826845609109      4.47599859153951     -5.81961402341515
  C          -1.26870675366966      5.14410559781986     -4.49684797500742
  H          -1.52171728246993      6.01219368420240     -5.10004126548240
  C          -1.96786424197406      4.90656027474900     -3.31810590306682
  H          -2.74284780979342      5.60371867542128     -3.01738089816353
  C          -4.41150131863535      0.94685475228927      1.88380344837815
  H          -5.07709105713916      0.32116765547312      2.48976104915318
  H          -3.40004769890977      0.80518242915423      2.29101180388426
  C          -4.81684558670918      2.42797806361605      2.00356763482864
  H          -4.47325330814892      2.95699963306027      1.10657266585645
  C          -4.13287784347151      3.06668213722138      3.21481321074570
  H          -4.42489195843016      2.55450793061501      4.14047301719294
  H          -4.41309964275940      4.12159928215941      3.30944908096316
  H          -3.04109326899286      3.01406609202080      3.13229870466814
  C          -6.33205391396876      2.61440583059440      2.10608807231314
  H          -6.86105680639657      2.21276226482433      1.23794094835053
  H          -6.57851390500748      3.67971807249112      2.17118167930120
  H          -6.72367459210130      2.11854125504821      3.00362061874443
  C          -3.93339383217901     -1.53366763156815      0.42067584858254
  H          -3.48983453233241     -1.86992077451886     -0.52416788503113
  H          -3.11504279695571     -1.57778107648800      1.15492957403785
  C          -5.04503203779613     -2.52729396547643      0.80361545775793
  H          -5.82935262948732     -2.48359018558633      0.03447196892901
  C          -5.69784176734572     -2.26129544229828      2.16062235118850
  H          -4.93980922308805     -2.18226673681063      2.94959723302630
  H          -6.37127502235999     -3.08337778739229      2.42684534959885
  H          -6.29136759049742     -1.34284588897615      2.16402465389909
  C          -4.45419767689627     -3.94317709420053      0.77580586149325
  H          -4.01219445195745     -4.17184387573428     -0.20016487588851
  H          -5.22360945253817     -4.69428126866644      0.98518833587857
  H          -3.66673556613480     -4.04722417775319      1.53209021703243
  C          -4.22521644335870     -0.83962053018519     -3.68307830141882
  H          -4.96411032603473     -1.30173726453321     -3.01415603482872
  H          -4.70754497447277     -0.78740346303412     -4.67088733172366
  C          -2.99577146067089     -1.75652441431011     -3.75331844071725
  H          -2.69969928729365     -1.98796773777491     -2.72160904405994
  C          -3.38368029705311     -3.07361650881232     -4.43245316934842
  H          -4.23398857943502     -3.54954318942610     -3.93075554799562
  H          -2.54714096706782     -3.78085618953698     -4.42601480974779
  H          -3.66594747612155     -2.89877837319118     -5.47816257232216
  C          -1.79253487922531     -1.12078644972510     -4.45023635688807
  H          -2.03415355348439     -0.84517010151777     -5.48378783911527
  H          -0.95501377234691     -1.82660075787009     -4.48356340179142
  H          -1.45161328888863     -0.22499516394291     -3.92058412626666
  C          -3.47461847026668      1.86059251239736     -4.57721806362178
  H          -3.69991843527078      2.91525395799119     -4.36686838037831
  H          -2.37950099145035      1.81481723998779     -4.57198750668535
  C          -3.97958289071682      1.50763269769164     -5.98415592939708
  H          -3.78162603456931      0.44445005019876     -6.17831607893495
  C          -5.47539135623994      1.75525165992319     -6.18153627036072
  H          -6.09234652627429      1.10864576520421     -5.55147314098715
  H          -5.76122477122332      1.57307621135143     -7.22340167177590
  H          -5.72911558810972      2.79643429600578     -5.94499328879683
  C          -3.17056449454917      2.31912546228009     -7.00411265321535
  H          -3.32255387357140      3.39399280239310     -6.84719908639271
  H          -3.47430965000304      2.07794150097152     -8.02906311627197
  H          -2.09779929451404      2.12230443160654     -6.90564065624100
103
M8S
  C           0.02391250618234     -0.16396476990906      0.17185563399783
  C           0.99753904915520      0.33446578889277     -0.71500561711428
  C           0.99197052354217     -0.01000967459629     -2.05779875240690
  C           0.01406525373066     -0.86385151823876     -2.56921045904119
  C          -0.98131125699828     -1.33670383475880     -1.71804934414506
  C          -0.98415002183447     -0.98054012456112     -0.37580805399081
  H           1.77284831728397      0.99709587542409     -0.34501480624475
  H           1.75780813420914      0.39199145234638     -2.71622442480267
  H           0.01599125456174     -1.13636806762307     -3.62025275565645
  H          -1.76789761365432     -1.97911753616839     -2.10500637813875
  H          -1.78045849781736     -1.34007499193376      0.27172136437399
  Ni          1.65266125597449     -0.45887354770624      2.66882793589044
  C           2.20868851527831      1.18003786857838      3.44207494408599
  C           0.72328181561274      1.27960064237820      2.18318440290138
  C           0.04651974755687      0.09086312400856      1.61146530685102
  C           1.79647584932732      1.37218853078323      4.86056211812117
  H           0.07533473718936      1.82191984257439      2.86783112379634
  C           3.19597952303686      2.17239491744388      2.97485717806215
  H          -0.88052067054706     -0.20065850187189      2.10615818152091
  H           1.15931646210039      1.95203164014706      1.44909585716944
  C           3.66708732393217      2.15819865414305      1.64619851131639
  C           3.71559759781246      3.16963016538960      3.82516347196286
  H           3.37000102985881      3.22878688363052      4.85180044572236
  C           4.66229407601874      4.08230787439966      3.37487006619825
  H           3.30432757419138      1.37544203320595      0.98559758357671
  C           4.58562134425461      3.08697972615434      1.18952285421034
  H           5.04686142564687      4.83410300994324      4.05888502114656
  C           5.09766785352134      4.05561307425534      2.05430199078765
  H           4.91736519364953      3.05552256919623      0.15544291476023
  H           5.82348441413506      4.78092387204515      1.69838386315181
  C           0.65474897915432      2.04493363568570      5.31934505558262
  H          -0.02653566675769      2.51435920386217      4.61730610965580
  C           0.37050769686047      2.14268925727700      6.67994968656809
  C           1.23440980557098      1.60925011624155      7.62836969603885
  H          -0.53366702231821      2.65598195217623      6.99703256044819
  C           2.40264427053752      0.98046935277845      7.19369366340204
  H           1.01217653371074      1.69173645532856      8.68797354919482
  C           2.67344147938860      0.86134580310525      5.83940111205956
  H           3.10325006807544      0.57084130066184      7.91684551868111
  H           3.57910576637050      0.36011346354586      5.50740816155152
  P           2.96695264648786     -1.84920662791144      1.55545100912379
  P           0.85997003216440     -1.89920509624276      4.16476690198441
  C           3.56807618843315     -3.13882638912713      2.78747000694145
  H           2.89376307335749     -4.00204771086246      2.74944342888942
  H           4.54865987785447     -3.50761722582785      2.46820642473607
  C           3.64141796365451     -2.59881280946805      4.22735739088506
  H           4.40835221278867     -3.15738680688923      4.78192664306329
  H           3.96315467685169     -1.55037015149799      4.20728514390735
  C           2.33025836455025     -2.69645105780081      5.01695115675847
  H           2.45531186829402     -2.20080162355941      5.98722647844183
  H           2.10047416675726     -3.75098030760082      5.21963966677940
  C           4.53757197784947     -1.37361347228737      0.64283807851071
  H           4.98933487148610     -2.26077057095407      0.17801248252640
  H           4.16512179836735     -0.75136589215172     -0.18478557985552
  C           5.61707863923372     -0.58831785520800      1.40696315644143
  H           5.12202199282275      0.15804007804412      2.04257595978859
  C           6.50704486790645      0.15226565865104      0.40327676634399
  H           7.05121528819954     -0.56220732324576     -0.22792181005002
  H           7.24291450166291      0.77978622205505      0.91807078254699
  H           5.91708594966119      0.79829757104557     -0.25472330888179
  C           6.49320405337546     -1.47410685350513      2.29758074119238
  H           5.93712428902486     -1.91820832305876      3.12507180430336
  H           7.30784796102606     -0.88437955697190      2.73199521606749
  H           6.94549324068346     -2.28592648479238      1.71311539210752
  C           2.11425428706212     -2.84807030088870      0.21337373416988
  H           1.04253368503086     -2.72154569139105      0.40697776764837
  H           2.29491934721505     -2.30403109252116     -0.72505451052225
  C           2.38424295597946     -4.34428408231384     -0.01112985298380
  H           2.14926695229636     -4.88710475109523      0.91696292163458
  C           3.82593008264499     -4.66822951496177     -0.40203701882210
  H           4.11695591666509     -4.10399728709117     -1.29683189596453
  H           3.93269561622988     -5.73450291984368     -0.63112825439060
  H           4.53559480468877     -4.42994376142952      0.39465249481904
  C           1.42462901995155     -4.85018315052042     -1.09639270203238
  H           0.38239423610722     -4.62667514480494     -0.84432110039074
  H           1.52092111327542     -5.93286717462802     -1.23677099956682
  H           1.64314513284886     -4.36300658896201     -2.05460001517447
  C          -0.01556289355862     -3.44575242909756      3.56813987218880
  H           0.77799936795183     -4.06502510909124      3.13012881050594
  H          -0.40606285785992     -4.01186415024979      4.42732000290529
  C          -1.10781067995542     -3.24859027700117      2.51365060583380
  H          -0.68642675346503     -2.59768175748262      1.73736354372339
  C          -1.46928153146473     -4.58838412702146      1.86742729265166
  H          -0.58737603836167     -5.06732264130270      1.42788244550449
  H          -2.21178395204183     -4.45460735483163      1.07227164355251
  H          -1.89203637323935     -5.27747116403505      2.60933232846973
  C          -2.36080772900701     -2.57780108211697      3.07656503650548
  H          -2.83515831377901     -3.21708347377018      3.83131784249862
  H          -3.09829231724203     -2.39883875252187      2.28569899280223
  H          -2.13660878345086     -1.61567981184476      3.54777661679267
  C          -0.19540421319470     -1.28364940593425      5.58313340754987
  H           0.47886915475539     -0.67036997334793      6.19484656272570
  H          -0.89006462433953     -0.56436582221797      5.12886222279680
  C          -0.98629655314696     -2.22936309332993      6.49849279285463
  H          -1.62272709222847     -2.87794956131438      5.88106391281155
  C          -0.08665773857915     -3.11552367329005      7.35985872319687
  H           0.51001331682390     -3.80777295842211      6.76004897103480
  H          -0.68461307609134     -3.71152581426372      8.05816647322391
  H           0.60485304452838     -2.50101125610489      7.95014827320188
  C          -1.90873621924607     -1.39148892891577      7.39202802082821
  H          -1.31841043469625     -0.71715141300567      8.02471463865784
  H          -2.51196634150609     -2.03089892199019      8.04639371064273
  H          -2.59052864759800     -0.77642849611253      6.79451746431857
103
M9S
  C           0.20702327437816     -0.02714638020384      0.09697137915204
  C           1.43843183528764     -0.42137499222438     -0.45745306542124
  C           1.72009726913534     -0.23839358686699     -1.80539563354871
  C           0.77304220275181      0.33179012102491     -2.65144375403765
  C          -0.47376618995276      0.68228926861411     -2.13004663441384
  C          -0.75363178825782      0.50405375144237     -0.78399015358319
  H           2.18377837621946     -0.88476198496546      0.18541401901151
  H           2.68527234484448     -0.54648237311621     -2.19894105481883
  H           0.99165329242014      0.48002299860585     -3.70465229195761
  H          -1.23604343201975      1.09817233477932     -2.78424362572712
  H          -1.73139784341906      0.77686450224235     -0.40231927387420
  Ni         -0.59913134358951      1.80580228715997      2.70805817874298
  C          -2.29441070605510      2.28005142034733      3.29639095843761
  C          -1.26166890994479     -0.15338898853092      2.15272461368418
  C          -0.03271459984131     -0.20429680175782      1.52589224491487
  C          -2.50186041363277      3.13824321388904      4.47395698358834
  H          -1.37785083520408     -0.62461930052060      3.12455152532351
  C          -3.55552576124330      1.94345134153416      2.63228600679220
  H           0.79940809679795     -0.63469035487212      2.07707564138287
  H          -2.17791485900558     -0.03953806231871      1.58344185243818
  C          -3.66878078120393      1.91756994049447      1.22880029149903
  C          -4.70583010922282      1.60737959757151      3.37781416326289
  H          -4.65247951166229      1.62536986132142      4.46288599907048
  C          -5.88387030976287      1.22618680322579      2.74946526535129
  H          -2.79832213635337      2.20795914195288      0.64852127788771
  C          -4.85733122437615      1.57732587083614      0.60208577623727
  H          -6.74631330080882      0.94689567027173      3.34891131486961
  C          -5.97118858920387      1.21526727684988      1.35909166083617
  H          -4.91817001326410      1.58939273271284     -0.48325666265360
  H          -6.89881712698235      0.93326182415041      0.86972763918921
  C          -1.91616046674690      2.82553067797312      5.71091673710211
  H          -1.36290821617878      1.89687268472489      5.77881568899203
  C          -2.07078831042055      3.64772279032199      6.81895687767969
  C          -2.79635041129196      4.83242760440289      6.71558804804234
  H          -1.62110934165979      3.36546806184183      7.76784760231952
  C          -3.41096178518260      5.15160482873615      5.50553525465860
  H          -2.90020483689594      5.49030910002947      7.57348659429150
  C          -3.29763848447382      4.30189227730279      4.41384104561235
  H          -3.99842092967514      6.06197660870053      5.41916575477493
  H          -3.80828337340775      4.54467955758233      3.48625978367222
  P           0.30414863558282      3.42096351797262      1.50410743754124
  P           1.16149488191223      1.83151585502858      4.15301915446203
  C           1.12624903499973      4.70979163278736      2.59373183887432
  H           2.21363678520576      4.57507775644682      2.54490904410549
  H           0.92215071554435      5.69768869135971      2.16693068736074
  C           0.65558941961563      4.65756797423560      4.05460995441891
  H           0.88508422493475      5.61957698368836      4.53338493040317
  H          -0.43254791996573      4.54203496021400      4.09160762856166
  C           1.30120030123313      3.55170946694234      4.89819600802630
  H           0.81418339507789      3.53166239574470      5.87961748983952
  H           2.36147331601177      3.78718017300278      5.06236071700291
  C          -0.85055340902900      4.39591337938427      0.40219820137351
  H          -0.27626909173781      5.16360079649783     -0.13341483191352
  H          -1.15401209179134      3.65644796245595     -0.35388821428641
  C          -2.10549288070987      5.02415729624890      1.01998950721543
  H          -2.53607679870816      4.29210014762714      1.71355173496574
  C          -3.13420605535531      5.30287954108860     -0.08059299404493
  H          -2.74190755619298      6.02631396355954     -0.80678646869486
  H          -4.05591476551836      5.71709359975463      0.34262804684641
  H          -3.39785271817168      4.38757979507017     -0.62095696147681
  C          -1.81541440398602      6.30808697823235      1.79973806869765
  H          -1.21324028174307      6.12649937139372      2.69295336367236
  H          -2.75117944719529      6.77046979615794      2.13252900388156
  H          -1.29083303124530      7.03841822401137      1.16979792526328
  C           1.61852517087232      2.96921313927168      0.24867626866508
  H           2.04323253167462      2.02236418323977      0.59482492598716
  H           1.07099158762851      2.70739716642665     -0.66810438524335
  C           2.78562835428112      3.90641498516091     -0.10772625016679
  H           3.38253383314150      4.08515810849134      0.79944757178176
  C           2.36179007081560      5.25988550393541     -0.67704333506374
  H           1.71442614549736      5.12172825537197     -1.55168553304507
  H           3.23956277440646      5.83103228292362     -0.99926747537426
  H           1.82371981905304      5.86991212618397      0.05379317621690
  C           3.68627379283856      3.17952171185340     -1.11557493634472
  H           3.99682139560867      2.19878982969529     -0.74006684443907
  H           4.58553385335589      3.76603076758571     -1.33517913829408
  H           3.14768248493736      3.01434984031352     -2.05648607472634
  C           2.94260815990477      1.70069813387410      3.55523436996253
  H           3.10072634039271      2.63061832304624      2.99247310979294
  H           3.62029339426176      1.75570984968632      4.42090709723274
  C           3.33445367313091      0.53596875302395      2.64260110726693
  H           2.60982278063906      0.51852463487004      1.82105763329865
  C           4.72207870911646      0.79005336417562      2.04587962817827
  H           4.76326760998349      1.75271748315823      1.52440356228248
  H           4.99284939069346      0.00538344863248      1.33019089900149
  H           5.48603126944420      0.80314711884035      2.83335602264061
  C           3.30438608005675     -0.83027033471240      3.32800042032722
  H           4.05391103414957     -0.88328760946896      4.12668207054180
  H           3.53448734884561     -1.62528700214444      2.60954784240673
  H           2.32767142415659     -1.05481346583711      3.76756163287319
  C           1.12926004810684      0.68595614517318      5.64541005824573
  H           0.30125209152706      1.03325994695578      6.27693595292664
  H           0.79696240531626     -0.28081277451463      5.24296595574664
  C           2.35634269149614      0.46255775596258      6.54358155935176
  H           3.21765836648919      0.21075092380171      5.91313710162987
  C           2.71409791428498      1.69290664586758      7.37767821034667
  H           3.02120486776224      2.53973885885052      6.75886521165294
  H           3.53718815404179      1.46613104828285      8.06405821461457
  H           1.85562776153600      2.01443775628673      7.98096647169441
  C           2.09080722608728     -0.73850356382065      7.45951705623948
  H           1.22232607351261     -0.54978584983500      8.10260958643754
  H           2.95164217627112     -0.93710705974244      8.10748264875969
  H           1.88765018501867     -1.64436201503700      6.87802930571767
103
M1S
  C           0.21664247551275     -0.29360323849313      0.23438800648229
  C           1.37857360744077     -0.94416664362432     -0.24236318457268
  C           1.50839653023790     -1.33917632038890     -1.56550829157836
  C           0.49162219340613     -1.08637576810133     -2.48599034592718
  C          -0.64999427584589     -0.41138593369010     -2.05072361624091
  C          -0.78557191725183     -0.02217144176069     -0.72654917154283
  H           2.19335705998975     -1.12912671344291      0.45583328464086
  H           2.41982779790029     -1.83668895747012     -1.88886364449833
  H           0.59419780972564     -1.38971532858053     -3.52320337928808
  H          -1.44614139573555     -0.18512949416750     -2.75623063632935
  H          -1.69908003106785      0.48220288772992     -0.42045999389885
  Ni         -1.51305818292062     -1.04809705807749      2.41055055412765
  C           0.05988929857873     -0.00979125507469      1.65583553486411
  C          -0.67399868956480      1.25237643437799      2.12124172638891
  C          -1.56562124700299      0.93943082816738      3.33003543103001
  H           0.98807099036284     -0.16928048560197      2.21357533820462
  H           0.03754519446335      2.06024651683208      2.36874384484108
  C          -0.89756887602151      0.76446640433702      4.62858450429298
  C           0.31686423055401      0.46355849950469      7.17860834582665
  C          -1.54006276343868      0.07879473056192      5.68464967344885
  C           0.39284069369267      1.26234339728825      4.89571587676145
  C           0.97999908614329      1.12278535150616      6.14907568134739
  C          -0.95098346042946     -0.06704170805078      6.92921814899105
  H          -2.52315079553342     -0.34739334870378      5.49989371830009
  H           0.94099717330381      1.78705489051266      4.12045874086680
  H           1.97079325752453      1.53627966902557      6.31990780606628
  H          -1.47879299891896     -0.60484722900539      7.71307242050316
  H           0.77811746606166      0.35690067626041      8.15593393206330
  C          -2.92357534525178      1.49633062919088      3.30190872290932
  C          -5.53617660789956      2.64045804319385      3.18248416529982
  C          -3.61486831898138      1.67826811617615      2.07833014724739
  C          -3.60342234403747      1.93914730813668      4.46163498523502
  C          -4.87677425519693      2.48636784573203      4.40150306298335
  C          -4.88091194154226      2.24063960437454      2.02072389346946
  H          -3.15811344997143      1.35768839810826      1.14779412584089
  H          -3.10398802798580      1.88981249086533      5.42255400059096
  H          -5.35029155219242      2.82401122723042      5.32001801211776
  H          -5.36459241742793      2.35990732737935      1.05403286658136
  H          -6.52706207016168      3.08210084320486      3.13827014488484
  H          -1.27186836977790      1.66466310600771      1.30869435261452
  P          -0.37254452314758     -2.91659434904709      2.98405171361464
  P          -3.54402278018433     -2.03087686179384      2.55418262504317
  C          -1.33522283667251     -4.20212234936742      3.94065342526459
  H          -1.78772006358767     -4.91905716761871      3.24437332130574
  H          -0.64355598044013     -4.77088120535224      4.57119001746261
  C          -2.42543023450300     -3.54312778999379      4.79425761033048
  H          -2.70327893569537     -4.22323000274426      5.61121965005111
  H          -2.02627851750076     -2.63552356746802      5.26466536347396
  C          -3.70205877898759     -3.19835969222442      4.02472718229818
  H          -4.40694653705448     -2.72127733644799      4.71677769862119
  H          -4.18297751558431     -4.12389514473709      3.67825494102638
  C           1.32401757125669     -2.89074406757692      3.74627504294351
  H           1.73436980340964     -3.90980783674366      3.77758403605181
  H           1.92393733596131     -2.33274218676639      3.01425807717539
  C           1.45909398967357     -2.21460154747736      5.11829604659241
  H           0.83760846913468     -1.31243524269089      5.11847523519437
  C           2.91234272843448     -1.78307394896233      5.33301967059677
  H           3.58732107932603     -2.64863711255622      5.31049277912194
  H           3.02657193374179     -1.28850593305815      6.30340466188151
  H           3.23431937326078     -1.07856433606892      4.55818573004599
  C           1.00669203008267     -3.11112751040728      6.27178426119233
  H          -0.06162480306329     -3.33935655101135      6.22956070866128
  H           1.18875580374350     -2.61184325015960      7.22904398333294
  H           1.56197561306834     -4.05863714621228      6.27309323036560
  C          -0.01013996711068     -3.68163021302309      1.31526496109693
  H          -0.71566895855169     -3.22443456700204      0.61085893623420
  H           0.96847185221837     -3.28126231514294      1.01874095079585
  C          -0.02170734978184     -5.20267110797164      1.10456617285123
  H          -1.03196870690264     -5.58137990779421      1.32223520503083
  C           0.97392440688384     -5.95060664128415      1.99081828096390
  H           1.98866013150620     -5.56260453160603      1.83888735103993
  H           0.98438092913412     -7.01762267870665      1.74316955168612
  H           0.73244997782504     -5.86048153804177      3.05359606162967
  C           0.27290186079652     -5.48785319468852     -0.37359398070351
  H          -0.41740012112239     -4.95094487121447     -1.03251078519900
  H           0.19426668528643     -6.55883448114871     -0.59067195247186
  H           1.28903606117057     -5.16404648008011     -0.62872827105834
  C          -3.79715639100519     -3.20478926625392      1.12406858084252
  H          -3.16250362771768     -4.07575561966933      1.34358561025209
  H          -4.83438469036166     -3.57126521583332      1.11377360952096
  C          -3.39964557085734     -2.64926557340358     -0.25290020585642
  H          -2.36007242461293     -2.29535737631088     -0.18589448319945
  C          -3.46081145401997     -3.76154018287916     -1.30147951281470
  H          -2.85702517345095     -4.62590308383023     -1.00235856370112
  H          -3.08634289446024     -3.40552082169419     -2.26735941897376
  H          -4.49254242435026     -4.10703815836657     -1.44389729597028
  C          -4.24246565859910     -1.45215130523977     -0.68878982761365
  H          -5.30427019944028     -1.71600261450942     -0.75994987292636
  H          -3.91683185652271     -1.09869920958040     -1.67282144877446
  H          -4.14458808879587     -0.61474895788101      0.01024150048335
  C          -5.15716280981822     -1.12397020561394      2.75385681445881
  H          -4.97949428635954     -0.46329815876358      3.61380579754016
  H          -5.27315190292807     -0.44505797907892      1.90547744842308
  C          -6.45190774174963     -1.94761589940314      2.96225639005230
  H          -6.20102103600853     -2.99236847826696      3.19344491564069
  C          -7.24145366421664     -1.38579883932178      4.14888294272304
  H          -6.65876692595203     -1.43674948458141      5.07541569061914
  H          -8.17569599697105     -1.93759411276491      4.30228589433244
  H          -7.49069966909764     -0.33212211176487      3.97354231574863
  C          -7.32116881030701     -1.94547021487407      1.70283105712282
  H          -7.61767617360223     -0.92100529995705      1.44635391735445
  H          -8.23308387674311     -2.53357308139696      1.85406001604396
  H          -6.79029320881614     -2.36188838604038      0.84182985018191
103
M2S
  C          -0.24306327724258      0.26592125405364     -0.19463307316297
  C           0.07799924568649      1.55478734339851      0.30928624559624
  C           1.22583900145632      1.77886425935725      1.05014373899318
  C           2.12153308759280      0.73697000310414      1.30559225658463
  C           1.83830231333575     -0.53768318638692      0.80904313154990
  C           0.68254734792690     -0.77080326928763      0.08349990797269
  H          -0.60293471799832      2.37848591403257      0.10521973133340
  H           1.43662314000795      2.77710042740546      1.42539819265228
  H           3.02637780776617      0.91656044191535      1.87786556528481
  H           2.52911513654137     -1.35639888092647      0.99554733313171
  H           0.45629849927557     -1.77114445638218     -0.27126639565450
  Ni         -2.32401627149792     -1.61314072426669     -1.38412810972647
  C          -1.46175216061709      0.04794882840866     -0.91045143812818
  C          -1.18707161528031     -0.63504120752873     -2.87467946599862
  C          -1.70632317643984     -1.84221259125093     -3.46972278133167
  H          -1.99086894936933      0.98707649804714     -1.10725334719174
  H          -1.64470593251211      0.29043848112227     -3.21354422038204
  C          -2.95050479938335     -1.74892379032255     -4.27592201211379
  C          -5.32199380159237     -1.57253204146919     -5.80991648196935
  C          -3.90273789099745     -2.78301371512730     -4.27877954819168
  C          -3.21101584626846     -0.63917774444683     -5.09620216886649
  C          -4.37910460447339     -0.55058473702661     -5.84627317044568
  C          -5.06845767927861     -2.69780208041891     -5.02546626440932
  H          -3.71848207132553     -3.66059301137979     -3.66506349556011
  H          -2.47739219653449      0.15881890944107     -5.16533752817153
  H          -4.54592963212062      0.32117333221506     -6.47361109751213
  H          -5.78970023992284     -3.51055875417778     -4.99169074082651
  H          -6.23444542667095     -1.50290837783520     -6.39475167549826
  C          -0.79784345250234     -2.97509387983198     -3.70752775242449
  C           0.97154293096414     -5.15325429594634     -4.15262691312312
  C           0.38017921140518     -3.14249828614648     -2.94871081982022
  C          -1.02835050578572     -3.91847724182046     -4.72923679558088
  C          -0.16665150859293     -4.98828278407100     -4.93799644001365
  C           1.24406879397922     -4.20485271520003     -3.16809263507324
  H           0.62022761668878     -2.42950965513387     -2.16822317352687
  H          -1.89101091375101     -3.80451493486589     -5.37708830024536
  H          -0.38318589949779     -5.69411628966510     -5.73591873820565
  H           2.13932119441136     -4.29577527310474     -2.55770203831026
  H           1.64419012487881     -5.98920371528073     -4.31903510433412
  H          -0.10691093519014     -0.56207548620761     -2.77605956098157
  P          -4.14034245812625     -0.90383701055651     -0.26457650275643
  P          -2.67525849097547     -3.75004735034101     -0.74810141070691
  C          -5.51715858179406     -2.13654826546734      0.00544974843796
  H          -5.39032040800406     -2.62128904368042      0.98143243295624
  H          -6.47787740415377     -1.61055787240898      0.04231214664135
  C          -5.51529134913376     -3.18963716748511     -1.10985382720181
  H          -6.50448963444060     -3.66548367935705     -1.16032661067600
  H          -5.35535662433161     -2.70001572240225     -2.07868605921811
  C          -4.47191696558084     -4.29345557103579     -0.92128809971555
  H          -4.51427184995867     -4.97166902591385     -1.78298149867597
  H          -4.73246503283508     -4.89711037309143     -0.04059742338964
  C          -4.97015397078489      0.59194209549484     -1.00021519995755
  H          -5.79799512961948      0.92870402521392     -0.36265218195279
  H          -4.19628539647871      1.36900987028515     -0.94049851156824
  C          -5.43927301325764      0.44920370609510     -2.46149432719664
  H          -4.79034576883721     -0.27715552374003     -2.96884857550397
  C          -5.29209381350412      1.78924683793173     -3.18697345984838
  H          -5.87663455577886      2.57068036943057     -2.68427581750868
  H          -5.64423214879427      1.71375718487217     -4.22108178338449
  H          -4.24469921427112      2.11117284723751     -3.21147128011030
  C          -6.88388161909938     -0.04397611385487     -2.56143099208454
  H          -7.02406459916016     -1.02386971105934     -2.09597480193505
  H          -7.18086590230933     -0.13728785845151     -3.61135635316218
  H          -7.56829588738837      0.66361633351425     -2.07565435678708
  C          -3.67329949778136     -0.30106861415609      1.44113096894504
  H          -2.77660426360654     -0.87156895835579      1.71234540177646
  H          -3.31577166016541      0.72869552205276      1.29548936773354
  C          -4.66422874627885     -0.34368462934714      2.61429096780395
  H          -4.96099080416781     -1.38964939604664      2.78349863303396
  C          -5.92989334896992      0.48328365842887      2.38486559312445
  H          -5.67165881795689      1.52146679276128      2.14192841900565
  H          -6.54962164207035      0.49707438520894      3.28808219185328
  H          -6.54402767826605      0.08743031710844      1.57154595553855
  C          -3.94758971426203      0.14471363915995      3.87964525345776
  H          -3.03137356793034     -0.42394838457247      4.06945030088130
  H          -4.59543525172465      0.05254127534462      4.75822191489791
  H          -3.66755361450870      1.20017927658276      3.77735465391076
  C          -2.46335596049077     -3.96637312102779      1.09942134824194
  H          -3.35856992696797     -3.51243543584893      1.54679932869436
  H          -2.50298436772622     -5.03611534110679      1.35558686608859
  C          -1.22466243723759     -3.30252288715240      1.71497683019066
  H          -1.17430527191168     -2.27499345615447      1.32607050018036
  C          -1.36837727680623     -3.23432282299156      3.23720483124812
  H          -2.28946034978648     -2.71609150276881      3.52830085156482
  H          -0.52340051078003     -2.69981213373252      3.68485244562555
  H          -1.40055597540024     -4.24107759589006      3.67287642219628
  C           0.07833587615177     -4.00664238230893      1.33889445583055
  H           0.09540364499633     -5.03018472541160      1.73195378027896
  H           0.93498821665954     -3.47083493090179      1.76111345362261
  H           0.22090453916942     -4.05871386553248      0.25426395952467
  C          -1.85474021746486     -5.23231911912514     -1.52014424727338
  H          -2.03972993150722     -5.10980931755709     -2.59494522740086
  H          -0.77165487737896     -5.10979160646222     -1.42070335312883
  C          -2.28734427595299     -6.64683140454565     -1.06286784155608
  H          -3.19443781730741     -6.58039528714722     -0.44567752451436
  C          -2.61855253358692     -7.51307188210439     -2.28244615156861
  H          -3.43380289821220     -7.07723594579852     -2.87097898228580
  H          -2.91637790941192     -8.52466810827133     -1.98415151918135
  H          -1.74294016192897     -7.59305439607610     -2.93821529023033
  C          -1.19902819818261     -7.31496414862348     -0.22082898110329
  H          -0.27876121657338     -7.42413995856277     -0.80780332375279
  H          -1.51139639226304     -8.31224727496286      0.10863004442250
  H          -0.95678729086390     -6.72468178232735      0.66752763130950
103
M3S
  C          -0.01354993222438     -0.04406477501182     -0.19623848575842
  C           0.51572328138266      1.16688350956001      0.34425944349055
  C           1.77113909340130      1.22319221260329      0.92106862529295
  C           2.57589807811287      0.08063587469447      0.99168532074433
  C           2.08940579798586     -1.12271082109165      0.47119528329217
  C           0.83407286414774     -1.18540712302051     -0.10518365761206
  H          -0.09759387435723      2.06404044877516      0.29585318503547
  H           2.13678403077790      2.16586508588778      1.32100920151381
  H           3.56216828977826      0.12784160317951      1.44291022908700
  H           2.70044577814260     -2.02116893865874      0.52490366529265
  H           0.46586738155370     -2.12884747588730     -0.49875547662374
  Ni         -2.19781966543819     -1.51189413762457     -1.76462093015460
  C          -1.31741075702747     -0.09591008859615     -0.76109953454625
  C          -1.76651497190680     -0.48406239602304     -3.55196385278749
  C          -1.78013722552777     -1.78181747043595     -4.08923429321422
  H          -1.80441292632128      0.88927089722464     -0.73292203207230
  H          -2.62638219465230      0.15922089071510     -3.72045046453232
  C          -2.94332581979087     -2.22925406425181     -4.89629591704294
  C          -5.14503793315061     -3.03716097746375     -6.46705731789012
  C          -3.45736588501728     -3.53161735903157     -4.81589247399630
  C          -3.54352288812332     -1.35314718829682     -5.81276631745801
  C          -4.63447707597482     -1.74836632286971     -6.58056695962838
  C          -4.54161779630366     -3.93165904652232     -5.58383185595526
  H          -2.99530302561049     -4.23108458028758     -4.12522527059431
  H          -3.13701696804126     -0.35220013975725     -5.92875026356387
  H          -5.07806473891535     -1.04733282755445     -7.28273505955643
  H          -4.92470901586530     -4.94440322881755     -5.48846244829897
  H          -5.99469411240782     -3.34777376235217     -7.06793646390567
  C          -0.53459469226010     -2.57668956047589     -4.14862606680619
  C           1.84267085816755     -4.11376145023418     -4.18095599534949
  C           0.55560396098842     -2.26249309097931     -3.31526774380199
  C          -0.37322361256325     -3.65625756271997     -5.03604302735427
  C           0.79433286683981     -4.41214337792016     -5.04600285601791
  C           1.71648664578953     -3.02016418088189     -3.32545673688159
  H           0.49099426609452     -1.42169256493114     -2.63300286598518
  H          -1.16471802830011     -3.90201890351687     -5.73593517364467
  H           0.88513835804744     -5.23895042723499     -5.74569541893686
  H           2.52821625394134     -2.74933838936021     -2.65478886100657
  H           2.75052389583451     -4.70969130338714     -4.18627385970130
  H          -0.83048607863346      0.04269292662704     -3.39705310767824
  P          -4.24715695314590     -0.96830585193947     -0.95316983885267
  P          -2.38524958197053     -3.64777943610202     -1.01270633184472
  C          -5.42888382996783     -2.40212381698557     -0.75461311742253
  H          -5.32865545326747     -2.80734482824539      0.25924685999339
  H          -6.45791441967318     -2.03587560575644     -0.83374598940229
  C          -5.16281464194921     -3.50237567358607     -1.79296760548635
  H          -6.07647916188766     -4.09709498537388     -1.92927360573358
  H          -4.94187871480895     -3.05071126270980     -2.76731426080027
  C          -4.02846945452637     -4.46391941212220     -1.41877220839815
  H          -3.86321327874947     -5.15533342552483     -2.25188461427709
  H          -4.33124979842069     -5.07860297971660     -0.55947803651493
  C          -5.19141395376394      0.33477665653080     -1.89124532774795
  H          -6.08049300885753      0.65241538849724     -1.33173004116252
  H          -4.49822758136744      1.18861524480185     -1.89248522366079
  C          -5.56633282447936     -0.01867238721265     -3.34276263663610
  H          -4.80653367389431     -0.70152295800850     -3.74242596858188
  C          -5.56248120925614      1.24280539598070     -4.21022315814861
  H          -6.29803944497744      1.96947595150971     -3.84245850948472
  H          -5.81666815254899      1.00119678083211     -5.24803908073785
  H          -4.58028342339346      1.72863423378517     -4.20675527746579
  C          -6.92450166003958     -0.71565076180749     -3.45113345876700
  H          -6.95520564830566     -1.66098300750207     -2.90356011762744
  H          -7.14867392044866     -0.94251937204183     -4.49896438012396
  H          -7.72393330858025     -0.07075657733491     -3.06424598224002
  C          -4.12016695675775     -0.21999999726333      0.75286854894710
  H          -3.19120392648966     -0.63051542266220      1.16944929944775
  H          -3.90911964643090      0.84692362974619      0.59081479900453
  C          -5.25204202415581     -0.36320657635730      1.78356141571680
  H          -5.41133900521081     -1.43318095521027      1.98289834822928
  C          -6.58342215351797      0.24215217106019      1.33630736284360
  H          -6.45611599512899      1.29813484066944      1.06720539649226
  H          -7.31800149104965      0.19310290846616      2.14748470902400
  H          -7.01171862342750     -0.27825035673263      0.47525449160829
  C          -4.80248628459652      0.29135432295382      3.09621804633672
  H          -3.84878851182460     -0.11702998689906      3.44603977102897
  H          -5.54817543000260      0.14118676773101      3.88454449431788
  H          -4.67122348582576      1.37154713875108      2.95893629294356
  C          -2.45071923642179     -3.84920421583805      0.84807220322611
  H          -3.44913673646232     -3.47773791711488      1.11527760739354
  H          -2.45318773376852     -4.92312242244922      1.09379432670502
  C          -1.41320369676005     -3.10354036564695      1.70053262887121
  H          -1.22540932036703     -2.12634721396885      1.23479320612102
  C          -1.97818496506843     -2.86679466097224      3.10503360465231
  H          -2.91321737675838     -2.29610783502315      3.06851591242551
  H          -1.26630529932139     -2.30921264741481      3.72319642074013
  H          -2.18817948317305     -3.81997247028270      3.60731990400777
  C          -0.08724370771218     -3.85767781826807      1.80452555523520
  H          -0.23406459864594     -4.82257441023979      2.30744403313127
  H           0.63847868658467     -3.27698999096945      2.38277914989614
  H           0.36073424802082     -4.05171654966712      0.82639191065337
  C          -1.14965451526897     -4.90762818306277     -1.59672078758666
  H          -1.05568349710850     -4.75043411442372     -2.67889736970080
  H          -0.18106706023692     -4.58777925250272     -1.19425430880893
  C          -1.41174532438861     -6.40232467627673     -1.28787453098687
  H          -2.29477004274725     -6.49897125153431     -0.63922370021152
  C          -1.69448425840701     -7.17545392986746     -2.57970375109530
  H          -2.54948381027367     -6.75985341489732     -3.12439731795674
  H          -1.90780799777616     -8.22993880814977     -2.37208078136802
  H          -0.82526574404830     -7.12761341441076     -3.24711763475575
  C          -0.22465888208894     -7.02484713200592     -0.54935883200386
  H           0.68380248821501     -6.94981135847531     -1.15954320460021
  H          -0.40297427823514     -8.08502054447846     -0.33711717382198
  H          -0.03340370765598     -6.51495111035063      0.40014369962835
103
M4S
  C           0.21666574884525      0.00350800533138      0.25241203773996
  C           1.50179919802838     -0.29255244782435     -0.25462837009478
  C           1.81555692782362     -0.11994268540232     -1.59394334869283
  C           0.85174966476522      0.33239871057751     -2.49562108849358
  C          -0.44124744129187      0.56938362616655     -2.02930177227267
  C          -0.75661263643839      0.40725430620520     -0.68853797069219
  H           2.25602677732011     -0.67357850301374      0.42846520264908
  H           2.81897368345378     -0.35186022917224     -1.94268109183010
  H           1.09582530921374      0.46879303317917     -3.54458075559823
  H          -1.21769722535788      0.88175911407693     -2.72349966515806
  H          -1.77532690463163      0.58417308163257     -0.36365727571434
  Ni         -0.50891170541048      1.78009316497915      2.48196027703344
  C          -2.30643429895687      1.44713447015087      3.13818712234026
  C          -1.36680723623442     -0.15757985561454      2.24488368898340
  C          -0.04395458474610     -0.12343456342833      1.67307332321825
  C          -2.16426970177138      1.56310833277623      4.59189220444646
  H          -1.48220218079246     -0.80156472440539      3.11298966811973
  C          -3.63225796667319      1.48555469627664      2.56774342719948
  H           0.76177012824483     -0.57443302686024      2.25051409087179
  H          -2.18924156789417     -0.27522657679013      1.54458455953901
  C          -3.82804347949400      1.66794413470231      1.17886785636663
  C          -4.79610259224762      1.28565686280854      3.34983039884634
  H          -4.69121399929182      1.12039597654443      4.41799911368211
  C          -6.05933995518654      1.28387041084598      2.77823746808589
  H          -2.95491680019456      1.86272068283460      0.56382685119890
  C          -5.08986987624852      1.65000294958885      0.60924171219466
  H          -6.93002978522635      1.12513182178135      3.40937491600886
  C          -6.22163734953767      1.46111166571480      1.40364393913888
  H          -5.19813828053550      1.79368990426299     -0.46317987573003
  H          -7.21196713346485      1.44827969377558      0.95876950664511
  C          -1.51430793895865      0.62795974008053      5.42158437830465
  H          -1.10215305988754     -0.27850019447907      4.99166106298634
  C          -1.39101525292813      0.83369921156338      6.79166270563097
  C          -1.89615025366201      1.98447499286082      7.38956688955524
  H          -0.89633552324499      0.07950604182974      7.39944900684598
  C          -2.55311752483825      2.92301091984610      6.59076775744612
  H          -1.79355495425071      2.14315920825280      8.45868020045966
  C          -2.69349796891859      2.71383031996297      5.22916837372371
  H          -2.96400678506098      3.82476410491815      7.03780082256594
  H          -3.21654591080584      3.44761276449432      4.62042050041757
  P          -0.44302783074814      3.75396797565767      1.41483103616574
  P           1.38869059254015      2.19228790965694      3.64170258912610
  C           0.32403727341989      5.05905924340659      2.52484975495910
  H           1.39244224695453      5.15873902716701      2.30148440258619
  H          -0.12663668563745      6.02742301378468      2.28312251554593
  C           0.11547176781698      4.73450754961820      4.01425232905596
  H           0.15029058849744      5.66786052246918      4.59274512660473
  H          -0.88410032200058      4.31117098400286      4.16625781942384
  C           1.14389579128221      3.77197307143883      4.61885503734816
  H           0.81322610262522      3.48786294657786      5.62532370211251
  H           2.11142979854897      4.28100647792226      4.72287307177020
  C          -1.91828217324411      4.65050445369261      0.68936071218628
  H          -1.57153252556194      5.58283840247632      0.22084653456389
  H          -2.24854578053533      3.99780964605449     -0.13052969805907
  C          -3.12903758454403      4.94633176588158      1.59125963165366
  H          -3.35419532768221      4.04159110054916      2.16918391034052
  C          -4.34112459742956      5.25963441808628      0.70744941047257
  H          -4.15934884314802      6.16079624479370      0.10731031517089
  H          -5.23317385119547      5.43420940877759      1.31848777630536
  H          -4.56200322392275      4.43125208511449      0.02773144712453
  C          -2.90153409788641      6.10506591093907      2.56575564924589
  H          -2.14208512899264      5.88337461871077      3.31822735338904
  H          -3.83022910076955      6.33302043613926      3.10013099674664
  H          -2.59692214434688      7.01366863051813      2.02990841786481
  C           0.65494516279288      3.61514726770496     -0.09845145826275
  H           1.20202335380018      2.67300764646444      0.02688929967903
  H          -0.03103531246465      3.42869959111571     -0.93715635234020
  C           1.64815998913030      4.71774207823268     -0.49201428304265
  H           2.35574650091507      4.86776319065400      0.33762826377014
  C           0.98763446760552      6.06152384877020     -0.79892484655278
  H           0.23771709170772      5.95065334485110     -1.59200992836569
  H           1.73244792831005      6.78712500808636     -1.14391301348218
  H           0.49236929199754      6.48860751322002      0.07768818449727
  C           2.45167167772780      4.23399207374026     -1.70540599284133
  H           2.92248915654294      3.26436963480963     -1.51190666618739
  H           3.23441621620810      4.95307934922801     -1.97195245730388
  H           1.79296147436014      4.11162250581395     -2.57371749142315
  C           3.01399560675014      2.62348496441570      2.81652014048193
  H           2.83313614239027      3.60864693243996      2.36796173560750
  H           3.77419264850835      2.78268181259107      3.59693090435528
  C           3.55502370649386      1.69502840810832      1.72521403331160
  H           2.73910334991885      1.49153137516485      1.01993904613534
  C           4.68037588029370      2.40018776232683      0.96137729468539
  H           4.34068274411215      3.35128164885107      0.53785997784425
  H           5.04345754080462      1.77631824220125      0.13695485861718
  H           5.52939599318904      2.60890549316402      1.62453903971838
  C           4.05596082554988      0.35434556695675      2.26223878630231
  H           4.89151551065215      0.49993633198696      2.95766378602148
  H           4.42182969341337     -0.27398463471013      1.44259529124868
  H           3.27200276650795     -0.20367223228398      2.78400469460604
  C           1.83437654902471      0.92429009417320      4.93816394984897
  H           1.01095904734484      0.97009985332898      5.66260721658557
  H           1.72621082724028     -0.04794842468269      4.43832482622195
  C           3.17341777604761      0.95477238676026      5.69218880465160
  H           3.99330000428992      1.02864206597416      4.96704518955593
  C           3.28394317635571      2.12889622564273      6.66554572006278
  H           3.29223397079905      3.09447359289181      6.15351574205522
  H           4.20714515277319      2.05628069640383      7.25065888340624
  H           2.44059396511823      2.12864566238336      7.36751490057619
  C           3.34303223443870     -0.37057141668780      6.44459361166556
  H           2.53750198690937     -0.50460389392015      7.17739899363382
  H           4.29580466089547     -0.39706811262672      6.98466240611566
  H           3.31879673399174     -1.22419843801075      5.75837921886956
103
M5S
  C           0.08673689523843      0.05292210028150      0.10020473990131
  C           1.32336251888424     -0.14189458118674     -0.54401513236551
  C           1.45845649556862      0.00543027488702     -1.91748214043520
  C           0.35790761744382      0.34362988477118     -2.70153119692209
  C          -0.88684436632946      0.48763761320028     -2.08898473804749
  C          -1.02520965203209      0.33499417751154     -0.71660170644343
  H           2.19057168778618     -0.42159801004312      0.05030455460096
  H           2.42952418834614     -0.14872369696389     -2.38087516970946
  H           0.46133741783122      0.46402004147762     -3.77561387101401
  H          -1.76437642586761      0.70932429666028     -2.69103886824282
  H          -2.01158959239054      0.41937621290376     -0.27289595720521
  Ni         -0.66262591316776      1.83032004616023      2.42549790997345
  C          -2.38906337182000      2.30286803157952      3.29551032088653
  C          -1.17194862948634     -0.13147637300672      2.31779769687581
  C           0.00535022583714     -0.04687913965064      1.55596976625044
  C          -2.47306883367602      2.53649545495935      4.74218353300504
  H          -1.12811639264196     -0.58814687051472      3.30297588457141
  C          -3.62863355290567      2.25433341460750      2.58240693369945
  H           0.92923853161644     -0.36521475588836      2.03390208826422
  H          -2.14951070012507     -0.18487604663866      1.84290406570476
  C          -3.65439437419452      2.11508587850613      1.16712233844331
  C          -4.90054770782577      2.30670252725744      3.22380853098954
  H          -4.93993824780602      2.40814796461240      4.30427440493638
  C          -6.07973059620839      2.21334276243864      2.50417379140766
  H          -2.70296474376709      2.11561809968483      0.64076115711325
  C          -4.83454189915617      2.01844403144675      0.45412128322772
  H          -7.02987324261588      2.24876488416138      3.03177182121970
  C          -6.06580804142339      2.06350027410559      1.11465009785573
  H          -4.80342208375627      1.91146354147795     -0.62805273780395
  H          -6.99437720749890      1.98306623789152      0.55798099567707
  C          -2.33206418437469      1.48939793237034      5.66901720228847
  H          -2.19551812540996      0.47916154066485      5.29129626215022
  C          -2.38081152152353      1.71959799666908      7.03996432364238
  C          -2.56797625803409      3.00881683140843      7.53330521238181
  H          -2.27672438330856      0.88435957897028      7.72876694004344
  C          -2.74767104303288      4.05716850245328      6.63243347100004
  H          -2.59722760318053      3.19087802421845      8.60349350878804
  C          -2.71691056288094      3.82246956494471      5.26267393976912
  H          -2.92742217892618      5.06421571001013      7.00071733225087
  H          -2.89612739253348      4.64187659162605      4.56954791188197
  P           0.07975179750329      3.65777613628466      1.25510454961939
  P           1.03201802415150      2.10605102044429      3.93096338016664
  C           0.83430341801410      4.94532382158186      2.38192026562963
  H           1.92355146189671      4.82719949957446      2.39822403991216
  H           0.64456856651429      5.93524044922860      1.95423216482594
  C           0.25157541024106      4.85496963426051      3.80183129377842
  H           0.35463477133113      5.82807931433077      4.30048987486367
  H          -0.81971368040010      4.64467170465940      3.73748312943527
  C           0.89154251313291      3.79654978504858      4.70990865367063
  H           0.27817582168883      3.69139947563060      5.61331407022571
  H           1.88995058856031      4.12845894667244      5.02279944966829
  C          -1.17372666664151      4.59545192496171      0.23483870251196
  H          -0.64871701951516      5.36042993959417     -0.35280105668130
  H          -1.52177417037037      3.84250782879438     -0.48750137162011
  C          -2.39709019951995      5.22668776239677      0.92367749062271
  H          -2.78244061903163      4.52076077866483      1.66937535518354
  C          -3.48955248256800      5.45667078526330     -0.12610018633175
  H          -3.14526374940431      6.15998892121307     -0.89580442539727
  H          -4.39035042977734      5.87393454220459      0.33630573914034
  H          -3.77242704512247      4.51935781194535     -0.61404846004094
  C          -2.07911013528915      6.55173245561310      1.62252527315815
  H          -1.41794655627820      6.42928475730216      2.48284742044338
  H          -3.00277008814438      7.01300947415180      1.98846637929485
  H          -1.60930246222101      7.25936139011583      0.92665675017074
  C           1.37626464845913      3.29314843957634     -0.03830948744372
  H           1.85180268443751      2.36133911241294      0.28603560508665
  H           0.81708737158110      3.01294879840882     -0.94425763848982
  C           2.48349776086481      4.29560905077971     -0.40235880403719
  H           3.07234775593618      4.50774124031509      0.50319640502807
  C           1.97275981329435      5.62422236105966     -0.95949505512097
  H           1.32955848430394      5.45478801722138     -1.83175510868167
  H           2.81091914195053      6.25211288489407     -1.28121900549241
  H           1.40161555931108      6.19343943985297     -0.22068153820259
  C           3.41962204461964      3.62761568000021     -1.41754778613234
  H           3.80906849225953      2.67670742654882     -1.03774884812097
  H           4.26988437157626      4.27596087744023     -1.65662702673109
  H           2.88115418765409      3.41430022557446     -2.34893036538341
  C           2.83562289927035      2.16455656839096      3.42394429672518
  H           2.94878250429199      3.13340927652853      2.92255809972050
  H           3.45264311619422      2.22507599451775      4.33362010171252
  C           3.37358364720209      1.08020251718109      2.48421864209096
  H           2.65456895507099      0.97451653870149      1.66320168097275
  C           4.70715898581274      1.53524486571547      1.88239361253713
  H           4.59626718469939      2.48081292891964      1.33987795035279
  H           5.09772373522147      0.78856299020422      1.18202033335803
  H           5.45875367800414      1.68377759600987      2.66771363133450
  C           3.54046051641342     -0.28075422423368      3.15951860157351
  H           4.30609551902835     -0.23093589454139      3.94342917140791
  H           3.85989465014569     -1.03566243090270      2.43270868875256
  H           2.61377034298600     -0.63576891421705      3.62005151873643
  C           0.96749683787503      0.88574644369132      5.33143621662493
  H           0.02751638863836      1.10848629740939      5.85222742630668
  H           0.80780196542937     -0.08889388936455      4.84931561122290
  C           2.09882103124715      0.76307925122466      6.36400626626723
  H           3.05137715654181      0.60363145084404      5.84137956062794
  C           2.23008067748840      2.00695731602952      7.24373480872391
  H           2.56658238913223      2.87994476457606      6.67836646750878
  H           2.95332768294361      1.83530006526090      8.04826192483905
  H           1.26572233947077      2.25728138461556      7.70328563201173
  C           1.83432548944617     -0.47267235235701      7.23228584401077
  H           0.88843673931257     -0.36329969098464      7.77694505544084
  H           2.63248376882931     -0.61236869645319      7.96940491561354
  H           1.77048566365326     -1.38198242081366      6.62473761238716
103
C1S
  C           0.52891835917010      0.10910854306290     -0.14813281170313
  C           1.68488833126370     -0.47628531359027     -0.69110897203631
  C           2.00558504974291     -0.31487783648843     -2.03437300959799
  C           1.18199386247383      0.42126676961956     -2.88048476070690
  C           0.01704854554774      0.98823086021934     -2.36387832399385
  C          -0.29664879170716      0.83530245729611     -1.02245685796194
  H           2.35897834779889     -1.04470435416262     -0.05939499538944
  H           2.91313202605057     -0.77049024333218     -2.42106974949245
  H           1.43803775028822      0.54468846984664     -3.92855868149970
  H          -0.65005148099847      1.55316073266525     -3.01015459797612
  H          -1.20088869880261      1.28256209487133     -0.62620151443182
  Ni         -0.07160577530076      2.03264126889141      2.43997633549260
  P          -2.16221525663581      2.67183348436273      2.16193583510738
  P           0.80521586990404      4.05355514602584      2.45806762288156
  C           0.12456207911719     -0.03610703429174      1.25508504331756
  H          -0.93938973629839      0.09493766721141      1.43132589022128
  C           0.80317089013078     -0.99470909361210      2.17578371760082
  H           0.15645859356439     -1.51356685984112      2.88279018721667
  H           1.52678187303862     -1.67326063397706      1.72715998553304
  C           1.36300635562907      0.32331133917013      2.62647067583805
  C          -2.49349576360416      4.22299188169017      3.16533783258886
  H          -2.53969521649007      5.08456096433487      2.48729673424262
  H          -3.47972092428206      4.14576061130982      3.63204188917293
  C          -1.43090875601477      4.46373189336680      4.24494381404247
  H          -1.85233648004601      5.14256593408276      5.00049120962342
  H          -1.20121854579306      3.52354406743518      4.76121257657065
  C          -0.13303615656365      5.08712513296583      3.72877512928502
  H           0.54173390817416      5.23713453024866      4.57911832403275
  H          -0.34448247984887      6.07980610286283      3.30753180147683
  C           0.92015407845072      0.90629661817271      3.90372173720960
  C           1.79515094900173      1.67739118600099      4.71714182248599
  H           2.79147917081173      1.89255532004193      4.34538379869038
  C           1.41050884409477      2.11593530712214      5.96774231264168
  H           2.11007875048299      2.68957147539518      6.57017320832465
  C           0.13654014352285      1.80900936881614      6.47426006216967
  H          -0.15231055304142      2.13890822773964      7.46767765757764
  C          -0.73494901013017      1.05818435185597      5.70537262446131
  H          -1.70873855963778      0.78452522387681      6.10257231372753
  C          -0.37275854281524      0.61423683849710      4.42354859444724
  H          -1.01995365324056     -0.08930838086346      3.91169303044891
  C           2.77144109200357      0.55761683014444      2.18942791458418
  C           3.12868188032772      1.47761335344973      1.20782190928187
  H           2.33994158518392      2.05237906700788      0.73333494097731
  C           4.46029673761390      1.63117340048750      0.82869941953961
  H           4.71870735792691      2.34172688069425      0.04801796348963
  C           5.45360083938805      0.87315096283577      1.43822198820074
  H           6.49281344129874      0.99645674300547      1.14666835945611
  C           5.10719789697169     -0.05378344590192      2.42030258358021
  H           5.87641804403656     -0.64987901229060      2.90335321538929
  C           3.77563237056784     -0.21982909546996      2.78026846883098
  H           3.50186354289244     -0.94630442782342      3.54250246659740
  C          -3.58862972659280      1.52370804680253      2.61859642401235
  H          -4.47964204559173      1.80213355631505      2.04438128966853
  H          -3.27835787183247      0.53958594718175      2.23882468605069
  C          -3.94888655660559      1.41877614597185      4.11921247354856
  H          -3.15367810918435      1.89127116433110      4.71188460111951
  C          -4.05651015084671     -0.04421165659306      4.55861974742973
  H          -4.84037612114377     -0.55769415413374      3.98808933956810
  H          -4.31222573059661     -0.12131569224739      5.62164639608085
  H          -3.11874620750491     -0.58582718148360      4.39803714306474
  C          -5.26717765307214      2.13739306193575      4.42588998652502
  H          -5.24634631096175      3.19112770142417      4.13202363196814
  H          -5.49715868284077      2.09437063661324      5.49622454332047
  H          -6.09424375933450      1.66228543776086      3.88370028630268
  C          -2.70992946993716      3.12217623915067      0.41198775915089
  H          -1.79227419427679      3.32250457758883     -0.15400630580362
  H          -3.12281032719613      2.18950348071984     -0.00321159214525
  C          -3.70075701705949      4.26485064610931      0.12359337037331
  H          -3.23997857351088      5.20896498340446      0.45018557966849
  C          -5.05168696742410      4.12575618952470      0.82508287883870
  H          -5.55329199263294      3.19931690145615      0.51911203932762
  H          -5.70822146681231      4.96006404322148      0.55453859188760
  H          -4.95817380429171      4.11721103588714      1.91336695539966
  C          -3.92252038551136      4.35557861838902     -1.39223176091245
  H          -2.97882199207159      4.46066240183264     -1.93694604648499
  H          -4.55785998664888      5.21137131705463     -1.64584606310830
  H          -4.41945537688005      3.44880481150727     -1.75849838460678
  C           0.48779889491401      5.09554715281881      0.92879510111539
  H          -0.60230696867131      5.24096434379076      0.92466474744292
  H           0.92899055347338      6.09739327175777      1.03988117841485
  C           0.90514248468221      4.46610182516810     -0.40695713149655
  H           0.59600526957937      3.40923341569298     -0.38413538460553
  C           0.18698287427515      5.15379835989770     -1.57099894411856
  H          -0.90028826051398      5.12758811495497     -1.44284516441517
  H           0.42927197716676      4.66881639600290     -2.52348235743476
  H           0.48593630930209      6.20721300501238     -1.64284761275007
  C           2.41662100450649      4.51771886750794     -0.64040495594496
  H           2.74569002150594      5.55331032368368     -0.79451506772966
  H           2.68795896496736      3.94274998976069     -1.53309290700192
  H           2.98057071941496      4.11364136357702      0.20423783425617
  C           2.58127535008313      4.45629324219586      2.94061132587389
  H           2.62866400800613      4.26420617695709      4.02190884978331
  H           3.19344470892225      3.67171030696521      2.47985179381074
  C           3.22698740829995      5.82013316053836      2.64455106171991
  H           3.08568341382670      6.05411295823171      1.58132715958300
  C           2.63894955877740      6.96886248739166      3.46458549768990
  H           1.58768586698106      7.15143551999553      3.22758358435259
  H           3.18914229451852      7.89733134018864      3.27529549221776
  H           2.70723675053296      6.75292567568197      4.53814498017379
  C           4.73708655706812      5.71422427800870      2.89310218916649
  H           4.93909030460561      5.47567198216157      3.94472513289311
  H           5.24323916841511      6.65752126204798      2.65855054363994
  H           5.18478706050281      4.92398154524686      2.27996876155226
103
C2S
  C           0.10673538171130     -0.53465669234630      0.15056278541361
  C           0.43440654973499      0.54428724709094     -0.67907591182714
  C           0.68882200175473      0.36268507750210     -2.03356033791003
  C           0.61620853556081     -0.91046495776956     -2.59151559758201
  C           0.27872262964412     -1.99071214498009     -1.78064349639417
  C           0.02591998127525     -1.80664311354541     -0.42595495624765
  H           0.49401629513849      1.53915892482682     -0.24549948602241
  H           0.94047081095527      1.21903049139555     -2.65406731623733
  H           0.81367038994542     -1.05942499687721     -3.64906922086693
  H           0.21594602133774     -2.98913177321205     -2.20431000988042
  H          -0.21605512625292     -2.66877468535557      0.18818221214642
  Ni          1.79591438227077      1.73951824703585      3.14294401192466
  P           1.28535063117414      3.78675525319966      2.59804659313400
  P           3.93564833486452      1.85273631837138      2.77316201138980
  C          -0.09109463155002     -0.27042000118156      1.59524355710429
  H          -0.27206303356836      0.78234921177003      1.80880641490697
  C          -0.72959410001898     -1.23918108540624      2.55095569062988
  H          -1.39598744283611     -0.84085356623723      3.30987857104137
  H          -1.01876787693320     -2.20939149012025      2.15659744013344
  C           0.74991563770525     -0.96669393138884      2.68565034064542
  C           2.62920766277509      4.90889623041668      3.29213931876743
  H           3.27660691096434      5.24685608020621      2.47230816234306
  H           2.15736443490803      5.80713966650081      3.70766869626289
  C           3.47373780072130      4.21667223441251      4.37334718000207
  H           3.96935739616393      4.99060209064158      4.97689085124917
  H           2.82088056093762      3.65500969795425      5.05399687875622
  C           4.55826973543205      3.26870310719766      3.85129463904884
  H           5.06584598450270      2.81866577915474      4.71195142636386
  H           5.31576857857679      3.83973641209692      3.29652638296101
  C           1.22542352266206     -0.13058385467568      3.85912139370476
  C           2.19894024461390     -0.68953244131620      4.74887065839575
  H           2.76984745777308     -1.55018086462465      4.41361853459215
  C           2.42976128916029     -0.17103674980340      5.99733878688642
  H           3.18955666233443     -0.61278910224612      6.63588739492073
  C           1.66646400266092      0.92905182049103      6.45747627630896
  H           1.83425748862286      1.33138791832768      7.45278463882007
  C           0.66791888947033      1.44650014540702      5.66927885589726
  H           0.03179873074023      2.23223894862375      6.06681326417877
  C           0.40025410463706      0.94785240043824      4.35596878717575
  H          -0.59330252868241      1.12593595969715      3.94755118911580
  C           1.66871858519373     -2.06769025994104      2.26281823410940
  C           2.71084111167807     -1.82235769582732      1.36894483646226
  H           2.80952905825737     -0.82566714358332      0.94885413005047
  C           3.58341443716505     -2.84056176199822      0.99903679982525
  H           4.37938276692331     -2.63958651619517      0.28718188053095
  C           3.42710490479980     -4.11999875737919      1.52515068856734
  H           4.10556102165066     -4.91680258019591      1.23375615386283
  C           2.39107392325428     -4.37491845891302      2.41975302387570
  H           2.26280223387902     -5.37053881898566      2.83536251030384
  C           1.51734861234339     -3.35477197604510      2.78246161269160
  H           0.71113285511061     -3.54957915682179      3.48582128537568
  C          -0.31246890224161      4.69404548193320      3.01300746662162
  H          -0.18463372648470      5.77448758402761      2.86152802222584
  H          -1.02938258092792      4.35475402410010      2.25218869457565
  C          -0.92416164795340      4.45095765949540      4.39624492000035
  H          -1.02559344086593      3.36680366255293      4.53224921956384
  C          -2.32317531785636      5.07312856422726      4.45684391046618
  H          -2.26912697026173      6.15937285559125      4.31208058457570
  H          -2.79392864672998      4.88832255683073      5.42877657568313
  H          -2.97774806885415      4.66277255637014      3.68028750313263
  C          -0.05083859286308      5.00266836140739      5.52196294032004
  H           0.92902221800839      4.51796056157425      5.54966197780307
  H          -0.52460909671881      4.84709607249246      6.49773044803945
  H           0.10360506660907      6.08220398056512      5.39591775482757
  C           1.29972262481847      4.09510759243681      0.73774029571090
  H           1.89037794252319      3.27564720403668      0.31041331829666
  H           0.26306930713388      3.91466481137144      0.41636194217276
  C           1.79235076975848      5.40934708074898      0.10543808410165
  H           2.87813479755314      5.48268228058642      0.27247404645286
  C           1.14033846429852      6.67266214847801      0.66719618615864
  H           0.04893803639606      6.61861141423824      0.57545676874599
  H           1.47797642256955      7.55352089994921      0.10984805526349
  H           1.38690448453336      6.83290182426014      1.71957792596687
  C           1.55177824670782      5.34495147392248     -1.40937421854338
  H           1.95785104201845      4.42898367163941     -1.85062500788391
  H           2.00993251543736      6.19988096476198     -1.91875024184513
  H           0.47577720758099      5.36525023407497     -1.62194347925309
  C           4.63320046065965      2.42525642409627      1.12783793150735
  H           4.25729885330936      3.45454034870462      1.03373501145597
  H           5.72946769428433      2.50625293082871      1.18618330824272
  C           4.22241855545958      1.63445819926098     -0.12243862686466
  H           3.15638653342778      1.37516748362917     -0.02537412106080
  C           4.39322331635252      2.50215160790023     -1.37267748836247
  H           3.83430315859334      3.43959576852879     -1.28843845743940
  H           4.04546090388821      1.97524941166190     -2.26852412192537
  H           5.44973914179522      2.75867634655449     -1.52155947369138
  C           5.01552530485574      0.33785401111446     -0.29435625639870
  H           6.07159576718208      0.56050138736298     -0.49252650198473
  H           4.62775511224983     -0.23802107080934     -1.14237410007446
  H           4.96907643850928     -0.29806099993932      0.59283918866287
  C           5.02929370690875      0.42401224299121      3.28693371762597
  H           4.87292441356950      0.32504115401673      4.37103201329540
  H           4.54562553594030     -0.46204737322593      2.85453195783526
  C           6.53249214108863      0.37681700062294      2.97165267999919
  H           6.67479116683969      0.57105710616754      1.90085600684909
  C           7.35710559841899      1.40312621329344      3.74938666391791
  H           7.10332457325839      2.43092387988050      3.47671316899895
  H           8.42617089461375      1.26277253585231      3.55464647151122
  H           7.19783757136097      1.29192174187265      4.82927139078843
  C           7.04818349888166     -1.03974920968572      3.25472696207886
  H           6.92423302007201     -1.29001534038492      4.31573575335262
  H           8.11242018432037     -1.13032638666677      3.00950280478263
  H           6.49738048882758     -1.78616562108716      2.67118265680974
103
B1S
  Ni          3.01669501852636     10.53229626478263      4.94212895006001
  C           1.84998607165583      7.91156079033350      5.70076858323556
  P           2.98922005145630      9.75318284554813      2.95814779904500
  P           4.75339055286962     11.83027895131744      4.70827741182781
  C           1.54479550657945      9.34110020308387      5.56585798818481
  H           0.62936598444414      9.55719207752653      5.02043401507232
  C           1.91688433835978     10.28739422475249      6.62914007423084
  H           1.98784190186827      9.84141062677563      7.63520280773860
  H           3.23289186366894     10.31823305781965      6.53952451857362
  C           1.47909085916197     11.69216781704734      6.49446907003379
  C           3.77936678479221     10.86210583060311      1.68652682441457
  H           4.83011198881533     10.57407508779435      1.55336553408063
  H           3.28100885863989     10.68984431612889      0.72613197498513
  C           3.69558524411917     12.34025723800824      2.08723603346359
  H           3.79250390918416     12.96390434967473      1.18849387757216
  H           2.71162112460937     12.55969397045056      2.52224754427917
  C           4.78300398692454     12.75459290235800      3.07730183175063
  H           4.67078635640060     13.81840879898197      3.31062562470101
  H           5.77107670414214     12.63134729331338      2.61355834091709
  C           0.33926363043631     12.05786137354256      5.63912098227860
  C           0.40451466849712     13.14353338287498      4.74214619529195
  H           1.34407139945077     13.68528321983198      4.65757504263116
  C          -0.67582391062461     13.50618867489152      3.95161701437666
  H          -0.58286709498391     14.34650761039925      3.26763757679341
  C          -1.86895070823549     12.78281622645916      4.00838157247696
  H          -2.71357115912098     13.06088312786313      3.38448219287170
  C          -1.96077041369238     11.70794804583165      4.88725334469613
  H          -2.88757733930052     11.14375550743622      4.95944094401878
  C          -0.88495417635734     11.36297535927580      5.69989079753499
  H          -0.99286847976869     10.55360729979015      6.41766843873939
  C           2.00536563159072     12.61874167169487      7.46455631019032
  C           2.93950302515306     12.20785665494003      8.46134266601005
  H           3.25789658184923     11.17293157289216      8.52802027270665
  C           3.46325474513620     13.09790383863453      9.39177735750109
  H           4.16952124192976     12.72748176892048     10.13224665752477
  C           3.09560655025398     14.43884579176236      9.39449876772239
  H           3.50956839577052     15.13179332758411     10.12032824839050
  C           2.14811497998129     14.85992588818672      8.45561073631150
  H           1.80877069245294     15.89334281472861      8.45846554371885
  C           1.61076624541668     13.98354580399349      7.53079893788230
  H           0.85238286602890     14.34915591088187      6.84693898488741
  C           1.35952293822228      9.25501120891182      2.21622397464130
  H           1.52387964490977      8.88620709989093      1.19518188699410
  H           1.06351840704073      8.38232832750989      2.81236943849458
  C           0.22499638784874     10.29380916504250      2.22850449270104
  H           0.28152512084451     10.87231134071048      3.16035807193656
  C          -1.12288578353001      9.56717994887097      2.19637411689196
  H          -1.20155860693179      8.93148853811779      1.30464558616461
  H          -1.94728266153746     10.28674824418066      2.18084656794951
  H          -1.25507972148161      8.93395495550976      3.08102016361818
  C           0.31144546972855     11.26829121129039      1.05286343171461
  H           1.23956212990671     11.84565097462567      1.05347399921719
  H          -0.51585446193200     11.98394173885260      1.09733802564285
  H           0.24544531028146     10.73057583453165      0.09775262573332
  C           3.94694203866235      8.14594863863068      2.91503638921769
  H           4.66256486561605      8.21598010426211      3.74321632740290
  H           3.22797699571830      7.37167325127146      3.22065191911980
  C           4.69887757344600      7.68837041580358      1.65465828250128
  H           5.45170325010976      8.44923334960277      1.40073954584400
  C           3.79769690783671      7.48013065515428      0.43761438278848
  H           2.97662248799732      6.79324915859099      0.67710979423281
  H           4.36660583960090      7.04565654418825     -0.39137924431474
  H           3.36166518007445      8.41688354189156      0.07919308051022
  C           5.44434801777642      6.38957066089381      1.98614269999533
  H           6.10730704692278      6.51789098209023      2.84846238664822
  H           6.04919769578423      6.05514606304467      1.13632498222477
  H           4.73169216536616      5.59245811199815      2.23032087796484
  C           6.33402439954590     10.84081396903725      4.61582876028603
  H           6.33602797834710     10.40925208343923      3.60404553830744
  H           7.20707310712230     11.50684168668581      4.67481125034895
  C           6.45271711105915      9.70083436754832      5.63629592417826
  H           5.51721851875840      9.12275956489836      5.57972982877574
  C           7.61737802808372      8.78180821606544      5.26067899889652
  H           7.49896992825036      8.38088231622814      4.24723712237009
  H           7.68770230397494      7.93527536249984      5.95246899871132
  H           8.57071128337887      9.32350758405863      5.29739615790584
  C           6.59967196474554     10.20558129136983      7.07095727228089
  H           7.51407554404079     10.80066865375698      7.18436023338881
  H           6.66346001500887      9.36405844736173      7.76944466994149
  H           5.74823222283180     10.82407339737236      7.37490324536327
  C           5.01574519607206     13.18439303709213      5.95094172965282
  H           4.27459629158924     13.95834701948902      5.69970211565005
  H           4.67519769831859     12.78505940123185      6.91189739190975
  C           6.40559521381021     13.81364636149339      6.13321461525693
  H           7.11665554232136     13.01166878234357      6.37627884761978
  C           6.92552852893897     14.55432120647420      4.90071140492108
  H           7.07885093993077     13.89035745379605      4.04465083392684
  H           7.88510950393197     15.03459669027264      5.12103255957483
  H           6.22372447100108     15.34076182521774      4.59650917044443
  C           6.35180489396212     14.76272171769105      7.33619365373968
  H           5.64143835013652     15.57778937145540      7.15257491650673
  H           7.33620270008550     15.20397679558824      7.52868798613423
  H           6.01799955818274     14.24200807135326      8.23873858746407
  C           1.01961446570306      6.95785534486364      5.09000663983320
  C           2.97728651957382      7.44275497154143      6.39864280187297
  C           1.32184937737172      5.60106304147592      5.13542426363690
  H           0.11698973335960      7.29202392969645      4.58333578946434
  C           3.27333635542429      6.08841678782761      6.45206964471372
  H           3.64090295789532      8.15527921416351      6.88235261088812
  C           2.45617024967378      5.15831541111903      5.80851094953253
  H           0.66270358447664      4.88626840916100      4.65023724129186
  H           4.15297299394749      5.75273305949809      6.99479161593978
  H           2.69655365289926      4.09992964348827      5.84339807532044
103
B2S
  C           0.64280894324496     -0.02464843407676     -0.04259058026458
  C           1.97931600027939      0.16782369275905     -0.43194948394193
  C           2.37094867299589      0.08490626978374     -1.76458885563130
  C           1.43241731170398     -0.17463068163032     -2.75751843565311
  C           0.09446249711909     -0.33815412019395     -2.39412880664644
  C          -0.29300338702386     -0.27129952635707     -1.06417734756352
  H           2.71874785495235      0.40749502757981      0.32986766052554
  H           3.41435305589520      0.23906708405341     -2.02813476096231
  H           1.73297664671980     -0.23925778123500     -3.79893304822469
  H          -0.65316577408659     -0.53298538593453     -3.15891300661097
  H          -1.33285669773431     -0.44366296477203     -0.79916462432885
  Ni         -0.50575989247588     -1.82891964657238      1.88953107656114
  P           1.36491425077252     -2.90139332305808      2.13170871307103
  P          -1.87104468133325     -3.29969451062858      2.61023216174560
  C           0.29049026345668     -0.00903479602640      1.39187811014495
  H           1.16304983464225      0.16464117232894      2.02476584293728
  C          -0.91708703441348      0.63668614565571      1.85789505000797
  H          -1.68244011696742      0.77858315461477      1.09946118726228
  H          -1.81835505377876     -1.43366262285952      1.29617846294350
  C          -1.22516793670240      1.04729107224382      3.13211562615565
  C           1.34880878113634     -4.45056429343572      3.17816900016239
  H           1.31747436354941     -5.32420622847582      2.51536130000588
  H           2.29782502187548     -4.50472654948023      3.72265801274548
  C           0.17342156511740     -4.52862764187037      4.16043511341957
  H           0.37307769059391     -5.33706980827122      4.87598201539387
  H           0.10870081428602     -3.60291161653282      4.75011681815825
  C          -1.16787150427216     -4.80198178505596      3.47290463995173
  H          -1.89811349022282     -5.15963823164312      4.20629814827601
  H          -1.04258914293682     -5.60072807911032      2.72976613451615
  C          -0.19004996406850      1.07646638157598      4.19423992489297
  C          -0.31566303253065      0.31251522416984      5.36282917133867
  H          -1.18840302007020     -0.32527196841104      5.47939521302772
  C           0.63884627010846      0.37996774634345      6.37112051299742
  H           0.51997772534350     -0.22167642115326      7.26870491770164
  C           1.74314772244963      1.21898747272020      6.23656202746695
  H           2.48370977233569      1.28127434665553      7.02934781224427
  C           1.88298783856825      1.98448186308670      5.08227641998041
  H           2.73504820800510      2.64995113237181      4.97074685251261
  C           0.92797484577139      1.91189970860244      4.07311247944503
  H           1.02516781146405      2.52525340920562      3.18085268410029
  C          -2.59592189174002      1.41067374067471      3.49332058415678
  C          -3.70006134781581      1.06286683327156      2.68374236597810
  H          -3.53882473087582      0.50724716869683      1.76577615529696
  C          -4.99824664176262      1.39956694929543      3.03938603111270
  H          -5.81963131923615      1.10980899625098      2.38811852938764
  C          -5.25708841289203      2.08374603407172      4.22556049824214
  H          -6.27393027678375      2.34091753990279      4.50645665988610
  C          -4.18395613569439      2.42990898002128      5.04441967991642
  H          -4.36171721118007      2.97005966007782      5.97086455605210
  C          -2.88275050491930      2.10241429836903      4.68906468379653
  H          -2.06440354088187      2.39505109092224      5.34004278908032
  C           2.96933336428443     -2.06462731055360      2.55245949482526
  H           3.78517744530913     -2.79956591409586      2.55513736074563
  H           3.15549903553968     -1.39604620969020      1.70156215059808
  C           3.00470258121506     -1.24873465616883      3.85416371821594
  H           2.10646935178961     -0.61900817752363      3.90161661187605
  C           4.23254712247361     -0.33456644685439      3.83239662672197
  H           5.15436184956759     -0.92257942374042      3.73498202559061
  H           4.29682421633741      0.24999739637099      4.75550854370448
  H           4.18753622493152      0.36924251715168      2.99342634533627
  C           3.02600615844897     -2.13079564267621      5.10265380732640
  H           2.09972619315448     -2.70113783243873      5.21824474563151
  H           3.13708707617704     -1.51305816253840      5.99924140879245
  H           3.86544353646865     -2.83835300603767      5.07081133032701
  C           1.63488361137985     -3.47141724629039      0.36906812821407
  H           0.62829082553542     -3.52543676927992     -0.06780200561644
  H           2.11828312934221     -2.61974601205960     -0.13187609713342
  C           2.38826652121912     -4.76885116745702      0.03862217554065
  H           1.82291407796622     -5.61791532793105      0.45117492760628
  C           3.80580931870525     -4.81671476423911      0.60792217262380
  H           4.37903654687461     -3.93578848387123      0.29416497711685
  H           4.33487452937138     -5.70610815520593      0.24879673411922
  H           3.80843916058023     -4.85203563237940      1.70149261105115
  C           2.42110222400102     -4.93504560551791     -1.48555903751202
  H           1.41226519727016     -4.92140472144896     -1.91128784157314
  H           2.89858308028605     -5.88009695409277     -1.76664928499610
  H           2.98766405577877     -4.11745649011380     -1.94722783630438
  C          -3.03548256315466     -4.13371263216970      1.41596265183105
  H          -2.44745660040030     -4.96996126987528      1.01339770426115
  H          -3.86855419119090     -4.58156506357863      1.97685794703058
  C          -3.57385190552972     -3.30371090207919      0.24223262696623
  H          -2.72331201520855     -2.75752815300629     -0.18953192728447
  C          -4.15063238425121     -4.23512183280559     -0.82805758867139
  H          -3.39314258449102     -4.93035301554953     -1.20607523095873
  H          -4.53368060604370     -3.65929689816240     -1.67748441543214
  H          -4.98229975279231     -4.82636915714690     -0.42471362954542
  C          -4.62348159941636     -2.28663547892788      0.68453440976195
  H          -5.51631471399180     -2.79656484771826      1.06859169270991
  H          -4.93550867680629     -1.65997984330094     -0.15812442626414
  H          -4.24482455581516     -1.62452800424877      1.46882394172588
  C          -2.85075776433999     -2.46282674631412      3.96051698738997
  H          -2.21565449633322     -2.53627498742934      4.85701124171982
  H          -2.86651490226717     -1.40038886263960      3.68799757577439
  C          -4.28084746613789     -2.90409035338857      4.31534187611168
  H          -4.88543814077522     -2.87768923746109      3.39950458370418
  C          -4.36824357615334     -4.31014622399343      4.91099327951330
  H          -4.08007575700186     -5.09069478757126      4.19965443067462
  H          -5.39371160386410     -4.52473998039007      5.23089261274845
  H          -3.72157143419579     -4.39803417040481      5.79342089922258
  C          -4.86678468570843     -1.87671384886936      5.29174084494279
  H          -4.29735394853340     -1.86991685888260      6.22979539046063
  H          -5.90763267848683     -2.11867881700746      5.53380092956191
  H          -4.83814885110597     -0.86513360691705      4.87300512644632
103
B6S
  C           0.77896752694356      0.35647688946912     -0.02624584605869
  C           2.10037687890943      0.59050228793176     -0.43661558881365
  C           2.43780179018582      0.66508644885515     -1.78449882991973
  C           1.45725089047632      0.52089076653268     -2.75940045767134
  C           0.13567155558683      0.30181533709249     -2.36725200220672
  C          -0.19757354500056      0.21059733382077     -1.02437994962867
  H           2.87110230421693      0.73457948634774      0.31781610687772
  H           3.47033812758612      0.84556211708764     -2.07141250750108
  H           1.71584406787400      0.57663317739699     -3.81270350541243
  H          -0.63923661591192      0.18429664191370     -3.12023073512020
  H          -1.21862974651091     -0.01822604753111     -0.73112324825794
  Ni         -0.64531368436221     -1.29065417963920      2.14469242433934
  P           1.08038749512736     -2.63720325953750      2.12822262482323
  P          -2.00587448503855     -2.75556627001737      2.91984525266055
  C           0.47967270269012      0.26251684204080      1.41118378222242
  H           1.36742035454798      0.31080681041122      2.04070327241160
  C          -0.73577704812635      0.74286217243341      1.98453134259494
  H          -1.49367892659426      1.10623602994475      1.29932688033319
  H          -1.70733198479239     -1.29828345922109      1.05410321486109
  C          -1.01236477127251      0.74246015367170      3.37040190587972
  C           0.97727239720579     -4.09722587739951      3.28898911768051
  H           0.49888034107516     -4.94834783340364      2.78892396066015
  H           1.99034454469833     -4.42159091999603      3.55011270138304
  C           0.18762882770578     -3.71302180053898      4.54790167711094
  H           0.44942432775038     -4.39531794160727      5.36802315313248
  H           0.47879558758941     -2.70524535596292      4.87026343140081
  C          -1.32981075588224     -3.76171768006226      4.35844110967153
  H          -1.81892509967423     -3.39108931067024      5.26643703035515
  H          -1.64641754336113     -4.80580210097194      4.22900395323675
  C           0.08583010006256      0.78978367640247      4.36899064443459
  C           0.09768515534411     -0.03176154254828      5.50735187882093
  H          -0.70263300564202     -0.75807043001243      5.63078945490945
  C           1.10464486402319      0.06340841796853      6.45712457356885
  H           1.09180314810080     -0.59264897831227      7.32378942811515
  C           2.13856680100366      0.98711628829331      6.29630092188788
  H           2.92927130657527      1.06035573034099      7.03749630282090
  C           2.13558818939495      1.82074561281946      5.18327459677013
  H           2.92531075404760      2.55594230643927      5.05235837710335
  C           1.11783919397624      1.73109272187103      4.23765565375798
  H           1.10599767918389      2.40687060285802      3.38673173011965
  C          -2.37118922199815      1.09158396064965      3.81464329506944
  C          -3.46307160057039      1.10805624024614      2.91734080223549
  H          -3.31879445479385      0.81108746908170      1.88354508247972
  C          -4.73911720930229      1.46002054837649      3.33029269239339
  H          -5.55014978287666      1.45957486569006      2.60601005624992
  C          -4.99223112748647      1.80003258565781      4.65750526650629
  H          -5.99340259510196      2.07054196923358      4.97930138657857
  C          -3.93048469704368      1.79893416591756      5.55812408598425
  H          -4.09724265647169      2.08065742926996      6.59465655340436
  C          -2.64746172360509      1.46095388931657      5.14685645522004
  H          -1.83856676301630      1.50159333551505      5.86818232125585
  C           2.83120686925062     -2.02732541863425      2.31976718352884
  H           3.52925762631229     -2.86108677944084      2.16733801785858
  H           2.96489684678116     -1.35624208903840      1.46056646664104
  C           3.18048540825014     -1.27478132046508      3.61559583375165
  H           2.30745327074593     -0.68889351096995      3.93011936388118
  C           4.33283475526392     -0.30237536814182      3.34643561332647
  H           5.21721140031194     -0.83890846930998      2.97886588878025
  H           4.61255950252474      0.23120640712088      4.26080015038170
  H           4.05366884957889      0.44606783927805      2.59619241138043
  C           3.55940995990730     -2.21706690180111      4.75989408978295
  H           2.73851546219311     -2.87910488966937      5.04705133505363
  H           3.83475902359315     -1.63944955716351      5.64847783616020
  H           4.41889549876257     -2.84074419096451      4.48086410152450
  C           1.14021311870230     -3.34758459523065      0.39399040713923
  H           0.12587946958870     -3.20869417413969      0.00171537288906
  H           1.76778439358330     -2.65129998930706     -0.18277228645513
  C           1.58579389295610     -4.79324154113706      0.12776134230833
  H           0.92001660464831     -5.47089224300116      0.68391871108765
  C           3.02559643754655     -5.08199631607149      0.55226588724381
  H           3.71739628075190     -4.38331043381882      0.06577514756029
  H           3.31749217450262     -6.09748574802232      0.26315742180041
  H           3.16236600450474     -4.99568045703587      1.63372448962861
  C           1.40687524694340     -5.09460731702960     -1.36554436650095
  H           0.37729346137468     -4.91021322388406     -1.69048236848635
  H           1.65368552715933     -6.13848110060569     -1.58863529178012
  H           2.06504866269584     -4.45556166840785     -1.96648100329506
  C          -2.40044721730680     -4.14124288654367      1.73213253455627
  H          -1.47814197763695     -4.73838430426724      1.69613572000023
  H          -3.16339399113720     -4.78550702938721      2.19517026186102
  C          -2.80197393443919     -3.78867173446999      0.29541575276705
  H          -2.04362074655064     -3.09678323150613     -0.09489787765835
  C          -2.79865744793427     -5.05850125083020     -0.56073664474229
  H          -1.82162014891812     -5.55490613135317     -0.53504185523273
  H          -3.03120456702639     -4.82487361547119     -1.60542619473654
  H          -3.54855856081176     -5.77556352446582     -0.20360634118753
  C          -4.15312098112591     -3.08238319321298      0.20630254221708
  H          -4.95877952495793     -3.72241069061195      0.58681800037872
  H          -4.38763003140577     -2.83738403832485     -0.83513816037999
  H          -4.15456937533738     -2.14645016282018      0.77353947551587
  C          -3.62274558441428     -2.12607446415263      3.57628900583757
  H          -3.37653219092272     -1.58609015293562      4.50331430550489
  H          -3.92858224947965     -1.34146285941619      2.87828348318198
  C          -4.81724084923373     -3.06379664874716      3.81763193880107
  H          -5.02053575954638     -3.61616578818351      2.89083698889113
  C          -4.60165207294613     -4.07812740416163      4.94146371157125
  H          -3.81696279583990     -4.80247550578563      4.70717985148213
  H          -5.52312504039720     -4.64031374967312      5.12780506661187
  H          -4.32695746012247     -3.57162439793446      5.87501171811087
  C          -6.04740976678115     -2.19866211714794      4.12015655608773
  H          -5.88347780145222     -1.59877775755217      5.02348909362602
  H          -6.93453190143311     -2.82173571774198      4.27904092958481
  H          -6.25716163872204     -1.50488490987762      3.29938955142761
103
B3S
  C          -2.16262538545098      1.59710481483081     -1.98889127881746
  C          -1.62350795300083      2.84024816448965     -1.59242382994608
  C          -2.42369857771400      3.96814245483392     -1.46522863181846
  C          -3.78512923270632      3.91181517630172     -1.75323497615987
  C          -4.33095349559973      2.70222191321206     -2.17678839129499
  C          -3.53884427861807      1.56748494530124     -2.28757793761130
  H          -0.56867417609472      2.91080760687260     -1.34915842955880
  H          -1.97458421448932      4.90565468993020     -1.14677066647226
  H          -4.40659003892715      4.79795698520751     -1.66461606286473
  H          -5.38760905133725      2.64004214008843     -2.42432783341120
  H          -3.99341682095203      0.63717172264270     -2.61266674612721
  Ni          0.00960157190813     -0.10173727350010     -0.47773541090717
  P          -1.35449342536057      0.35203118736459      1.16477965239716
  P           1.50916174744034     -1.02365289118600      0.81642814183433
  C          -1.31645508704259      0.39623158087455     -2.09212777564144
  C          -1.93307461868276     -0.79027652655942     -2.78383717188630
  C           0.12294322945385      0.62171808057857     -2.30362546762907
  H           0.46512236394104      1.52310397093948     -2.81972642077597
  H           0.63477989167043      1.30100316231187     -0.91972942389314
  C           0.86748837140793     -0.61904176383061     -2.40756726119171
  C          -1.23639593285667     -0.85776233917574      2.59353971063048
  H          -0.59378264662822     -0.43993767634318      3.37876284501118
  H          -2.23612192905002     -0.95625763562951      3.02833688096609
  C          -0.70862741230615     -2.23087106697761      2.16543356581483
  H          -1.01520338411415     -2.98353272887476      2.90442145142359
  H          -1.15865582024437     -2.52047007502224      1.20866863581916
  C           0.80687926945829     -2.28117798323555      2.01668200440647
  H           1.10191428575588     -3.27226051697172      1.65523778666162
  H           1.28002135781798     -2.13863568197879      2.99756105210411
  H           0.32026814186837     -1.50368500118254     -2.71639410650092
  C           2.26786016485144     -0.60352105647976     -2.76680535965888
  C           3.07360537019096      0.54236565667772     -2.61080258819168
  H           2.64451338463101      1.44111140200968     -2.17660555627474
  C           4.41620256783433      0.52466060481796     -2.97167080488287
  H           5.01888201192588      1.41896089972430     -2.83388963593501
  C           4.99391172161901     -0.62419705098937     -3.50561883178775
  H           6.04175343685379     -0.63139886286828     -3.79070436098142
  C           4.20571999401325     -1.76464576122532     -3.67994422908372
  H           4.64210034175725     -2.66551241182217     -4.10331105851798
  C           2.86987021408342     -1.75420103229191     -3.31591237057248
  H           2.26265943469692     -2.64690604908068     -3.44981581660536
  C          -3.20220810745841      0.59990398990132      0.99347421810244
  H          -3.57280237324789      0.82305972719647      2.00296659898946
  H          -3.30314362329339      1.52457358398237      0.41172996819801
  C          -4.09827892023162     -0.46678370139578      0.35356037742088
  H          -3.73247283481014     -0.65625493395056     -0.66159684616563
  C          -5.52311583367071      0.09231057610742      0.25792431463259
  H          -5.94348577373496      0.24773315429124      1.25980763302849
  H          -6.17861182047336     -0.60477016683269     -0.27585679951052
  H          -5.54052576538786      1.05093195854172     -0.26892603314862
  C          -4.12784250168263     -1.79883083619814      1.10131662353831
  H          -3.15760045196959     -2.29954877337016      1.09820479695770
  H          -4.84556704252627     -2.47865303767713      0.62934496099833
  H          -4.44019931807147     -1.65998448130234      2.14474495568060
  C          -0.91960005203947      2.03285696038995      1.89188837369291
  H           0.11327540569572      2.21520822224435      1.57614693529235
  H          -1.52879964111631      2.73993963924384      1.30962238147642
  C          -1.03936060302326      2.36238238993009      3.39037926146544
  H          -0.31475725424967      1.74132539105822      3.93986726146641
  C          -2.42264654232617      2.12747993534190      3.99842901357220
  H          -3.18933973776148      2.67988322316523      3.44196389987249
  H          -2.44442279239178      2.48143381066846      5.03503916027466
  H          -2.70195027671377      1.07066854531174      4.00854661130108
  C          -0.64351713800326      3.83235548574893      3.59063614992211
  H           0.32997573835354      4.05732065677487      3.14362668712700
  H          -0.59774486897908      4.08631340954013      4.65541052336473
  H          -1.38467175226259      4.48916132475203      3.11916800626804
  C           2.28195979986024      0.15943077494154      2.04867775629285
  H           1.46274167702796      0.40063637690591      2.74057756058406
  H           3.02950085468305     -0.38724239043886      2.64285908145263
  C           2.87198242040243      1.47063205351171      1.51523671393680
  H           2.15540841521814      1.87836709373153      0.78513603698922
  C           3.03359762520548      2.46599305465828      2.66826582358305
  H           2.08948246698723      2.62400960730985      3.20044304986305
  H           3.38463070775428      3.43764299696740      2.30323909876936
  H           3.76738087410752      2.09803256310914      3.39663468754648
  C           4.21169653443077      1.28407162386765      0.80191219248542
  H           4.96991208823993      0.89516480268739      1.49314577998546
  H           4.57524881110865      2.24487400621681      0.42058869842185
  H           4.13776515849715      0.60415159097908     -0.05038392030348
  C           2.94760038640138     -1.93663993573247      0.07620591340894
  H           2.51921616431644     -2.83254478517725     -0.39744696649016
  H           3.28247629256615     -1.31285128770630     -0.75656276976165
  C           4.18467353266666     -2.32156275928153      0.90612735906429
  H           4.56047511636030     -1.42246400823250      1.41045486089516
  C           3.93314828954282     -3.39386918722622      1.96709374716845
  H           3.27653315592179     -3.04563706386587      2.76825497773219
  H           4.87883394542802     -3.70023452699416      2.42746914096030
  H           3.47813967130241     -4.28632761737080      1.51967291052635
  C           5.27764615601139     -2.78966436935338     -0.06425212686243
  H           4.94941142143502     -3.68047308650243     -0.61416448011100
  H           6.19621256649752     -3.04501324234870      0.47581627996350
  H           5.51131672499506     -2.01467377857250     -0.80177355555036
  C          -2.28884622449921     -0.68064806730281     -4.13524312427590
  C          -2.14309428322429     -2.01546632754940     -2.14964722090901
  H          -1.83844316419705     -2.10515023865329     -1.10864995359794
  C          -2.68946329887126     -3.09857697156195     -2.83428101615485
  H          -2.12655770454456      0.26475335158262     -4.64765763005562
  C          -2.83683710508699     -1.75701706326943     -4.82275527344387
  H          -3.09606823482111     -1.65007069154045     -5.87264774700328
  C          -3.04169267929830     -2.97282772046141     -4.17343085752902
  H          -2.83613816588307     -4.04345291744948     -2.31771046523695
  H          -3.46725150716960     -3.81552368712549     -4.71096688823083
103
B4S
  C          -1.18699987569968      1.77873250466256     -1.71771369133809
  C          -0.30496679979076      2.86513328672021     -1.51081293004934
  C          -0.76384263213503      4.12540975088466     -1.15516326085027
  C          -2.12601416383384      4.37828465545823     -1.00005352624926
  C          -3.01706841632547      3.33009738678701     -1.21387355756916
  C          -2.56145691055388      2.06485209154713     -1.56171956239675
  H           0.76606354506638      2.72196436439832     -1.61027439717178
  H          -0.04309887538550      4.92526768676923     -1.00375922382063
  H          -2.48179333148441      5.36803538140854     -0.73119306002480
  H          -4.08739994879430      3.49775229856253     -1.11543933131608
  H          -3.28617861570463      1.27286222123622     -1.71773547461040
  Ni         -0.12985959623199      0.03775912822033     -0.05112924875318
  P          -1.86035215666822      0.05653817204550      1.32431947812498
  P           1.35579508076393     -0.57161570323482      1.34970259967091
  C          -0.70479182387942      0.39891825918552     -2.00085130070968
  C          -1.68940861589337     -0.61660753502979     -2.50522278735887
  C           0.61765891776185      0.22657386171844     -2.61819688764865
  H           1.27990888967712      1.08373031566343     -2.53085355872348
  H           1.19963212632718      0.45008074422263     -0.49703669114128
  C           1.12031835691844     -0.87598750979845     -3.23069905265413
  C          -1.71687232736996     -1.09371356967639      2.79726424872389
  H          -1.57621924261357     -0.50489347671100      3.71208230101960
  H          -2.68038976172059     -1.60364932339888      2.90028023744793
  C          -0.59850710938639     -2.13556952400622      2.69120179724705
  H          -0.75316298212361     -2.88946103960415      3.47461227664132
  H          -0.67288673569652     -2.66542718760421      1.73056465007845
  C           0.80517370690839     -1.54538781104515      2.85390942711144
  H           1.52853182472254     -2.34819869658974      3.03058547684892
  H           0.83036559332725     -0.88813639322532      3.73339832478862
  H           0.47886851853037     -1.74181501200791     -3.37665246957905
  C           2.51469118545325     -1.06938287304495     -3.58455883340569
  C           3.52767824725690     -0.10904569865938     -3.37516865339280
  H           3.27483480721969      0.87095802090715     -2.98082354981903
  C           4.85562889393072     -0.38380434770543     -3.66843705451305
  H           5.60817708237482      0.38148445097223     -3.49420213766168
  C           5.23361216066248     -1.62473403676430     -4.18086743617819
  H           6.27450506712434     -1.83568391580353     -4.40641435487146
  C           4.24926484668152     -2.58574546162832     -4.40182064886501
  H           4.52064960404789     -3.55839829724736     -4.80426401768528
  C           2.92014014074060     -2.31364111578356     -4.10973022118337
  H           2.16413308342751     -3.07612882534580     -4.28415508062332
  C          -3.70638599984630      0.07051371103149      1.00889766941671
  H          -4.22372301282948     -0.00400412432481      1.97562679031344
  H          -3.92832317616866      1.06602908330109      0.60693801571953
  C          -4.25030423851958     -0.99409595971883      0.04871165792480
  H          -3.71600711278637     -0.89955797786129     -0.90346282021504
  C          -5.73699427556528     -0.73842935766550     -0.21009925807825
  H          -6.31929551993991     -0.83207632061644      0.71555884403832
  H          -6.13223810595786     -1.45951517064069     -0.93366295252351
  H          -5.90305732303688      0.26714454283295     -0.61264462934918
  C          -4.03062309337441     -2.41536997550289      0.56397027216087
  H          -2.96422055824392     -2.64448676819927      0.67127155667823
  H          -4.44885385934994     -3.14473536943756     -0.13713406394291
  H          -4.51720015364450     -2.56251959158787      1.53759244451707
  C          -1.57388485329294      1.79907855665297      1.96248288328239
  H          -0.52918676291130      2.03171453685550      1.71695637255210
  H          -2.17053705525279      2.44354002604682      1.30107208208443
  C          -1.82444364095095      2.17459121593303      3.42907472860403
  H          -1.16904367142076      1.55936725144370      4.06541530900874
  C          -3.27071770390601      1.95999323376450      3.87393793224164
  H          -3.96002249320549      2.49874795990113      3.21246152483831
  H          -3.42176673221037      2.33318870642573      4.89275811141498
  H          -3.55351222175639      0.90335253023919      3.86436431037098
  C          -1.41808986362488      3.63952195805415      3.63140692067735
  H          -0.37756764770442      3.80954596356905      3.33379928166237
  H          -1.52767395217043      3.93790794187352      4.67977727089017
  H          -2.04850724044308      4.29827181824920      3.02225717694456
  C           2.36239411346215      0.78720281312707      2.13020342860168
  H           1.74931786293479      1.11091087723652      2.98353385756176
  H           3.29277256321165      0.38019308233859      2.55243114594133
  C           2.66343623259756      2.01058172994829      1.25173913027754
  H           1.72447797726263      2.30142486618953      0.75746018205487
  C           3.12360015165940      3.17674154377515      2.13118164854768
  H           2.36508882165115      3.43773037751451      2.87772266817173
  H           3.31885107532040      4.06705280449370      1.52393889811895
  H           4.04915808103301      2.92537452716282      2.66400904152831
  C           3.70130542498289      1.71523449821687      0.17025786165561
  H           4.67150198743353      1.47127572644199      0.62134818065073
  H           3.84680747302360      2.58993481683706     -0.47326636191250
  H           3.40569127861633      0.87840458299802     -0.47111133064536
  C           2.48882028890257     -1.76122399566308      0.46101012305889
  H           1.99358244283470     -2.74304570012316      0.52168678517790
  H           2.44399091120337     -1.46844999777613     -0.59472990386887
  C           3.96143576490575     -1.90097579794936      0.87889344434155
  H           4.41244924670445     -0.89980016396657      0.88773068835599
  C           4.15130848296735     -2.52609708992901      2.26127066459326
  H           3.72857070718765     -1.91173921505883      3.06333752934288
  H           5.21665663897761     -2.65941453740991      2.47776256801615
  H           3.67783579215808     -3.51515178030878      2.30689461069944
  C           4.68901574702772     -2.72346657350293     -0.19139167385458
  H           4.27236593105613     -3.73676263578772     -0.24874923451521
  H           5.75544454882234     -2.81181283289389      0.04363515913297
  H           4.59286227028504     -2.26408020070558     -1.18145258390940
  C          -2.58050720652284     -0.31914617673084     -3.54356959940936
  C          -1.65576204493856     -1.93475666569335     -2.03554069814416
  H          -0.95057153612162     -2.18443582532312     -1.24344499043736
  C          -2.50020633653404     -2.91114847122414     -2.55229838356978
  H          -2.59400085324657      0.68561552268077     -3.95740763836231
  C          -3.44663875679476     -1.28494865158159     -4.04612068073658
  H          -4.14020571456288     -1.02379360085116     -4.84104768283095
  C          -3.41459704320950     -2.58568454228217     -3.54982576480081
  H          -2.45228650997639     -3.92569407574408     -2.16550823107126
  H          -4.08634730383384     -3.34127488652952     -3.94740910653223
103
B5S
  C          -2.81347452767944      0.30324681920472     -3.20605789903597
  C          -3.25965055307261      1.64081041645706     -3.16606089513043
  C          -4.50470498598414      2.00456991360287     -3.65488729191923
  C          -5.36961022726016      1.05049769345944     -4.18910200022813
  C          -4.95525498305035     -0.27722972954987     -4.22899186515343
  C          -3.70449781555784     -0.64478195149477     -3.74947766788798
  H          -2.62881470488898      2.41025081263022     -2.73213078062382
  H          -4.81018028870475      3.04682421431233     -3.60538346985694
  H          -6.34628037193787      1.33857779678960     -4.56614113192908
  H          -5.60951002514642     -1.03875484278038     -4.64549917558483
  H          -3.40150048551870     -1.68544412589484     -3.80803085808047
  Ni          0.12952430705373      0.58320422914209     -0.04593704121971
  P          -0.91811570524022      1.01970318731261      1.76908351686932
  P           1.08084306829919     -1.24039189643822      0.71085289405162
  C          -1.48548880771645     -0.10235398165694     -2.73133374364784
  C          -1.22799341992310     -1.56171951182996     -2.58637726205338
  C          -0.49586887675049      0.80384304687410     -2.45559662143621
  H          -0.71212932560598      1.85433395123018     -2.63412155543008
  H          -0.25257823629730      2.01634957946835     -0.25120429888582
  C           0.83141738942736      0.51994617934836     -1.94431933517976
  C          -1.35412373963784     -0.44319489394688      2.85621255853757
  H          -0.63283521078526     -0.51702234341353      3.68040863075086
  H          -2.33503055136135     -0.25730535233702      3.30956380849930
  C          -1.38290065597801     -1.76409255763723      2.07418506447567
  H          -1.94650406108112     -2.50655981796085      2.65534253441276
  H          -1.92504018673771     -1.62469267532596      1.13273789414883
  C          -0.00856785017287     -2.35230360395528      1.75170014254836
  H          -0.14854975530305     -3.28267455390327      1.19068080178404
  H           0.51736187569250     -2.60915905919304      2.68119109390038
  H           1.13783916744659     -0.50531210215916     -2.15006660167914
  C           1.94231148678077      1.46154905071286     -2.22659315922637
  C           1.85327232808250      2.85046082185970     -2.03850835229076
  H           0.93866839405957      3.26830303978674     -1.62756469458304
  C           2.92079461805385      3.68639562887094     -2.33317261220239
  H           2.81937593628382      4.75761533464739     -2.17820980009664
  C           4.12480820876814      3.16494098915925     -2.80743511284150
  H           4.96202927748608      3.82145621338273     -3.02545385112467
  C           4.23364618257493      1.79221392777970     -2.99981374341215
  H           5.15868625966999      1.36618125220380     -3.38010041622552
  C           3.15530899392053      0.95847412875225     -2.72167957987852
  H           3.24494832854806     -0.11060944346900     -2.90784097614008
  C          -2.50649838460095      1.96133581560798      1.53769152419971
  H          -3.07105199715664      2.00483197845132      2.47896711373646
  H          -2.16211825781330      2.98085746097121      1.31953257259912
  C          -3.41845611709719      1.49900187819105      0.39171612802142
  H          -2.77850813179047      1.23293631913385     -0.46179914870430
  C          -4.33181358100284      2.65512261663694     -0.02443725216012
  H          -4.93144866351688      2.99988533660335      0.82823705098646
  H          -5.01581471866221      2.34293300565625     -0.81954300768960
  H          -3.75019248485174      3.50584687482479     -0.39642213561440
  C          -4.26510171616305      0.28279989046509      0.76437116286557
  H          -3.65797943689571     -0.55687866977960      1.11380465999481
  H          -4.83973786158937     -0.05959334489478     -0.10326881458073
  H          -4.97482138112478      0.53579037320217      1.56282132534135
  C           0.07813234631624      2.17717102229681      2.84857528330466
  H           1.12832274457656      1.96411331810001      2.61785970298918
  H          -0.11224721082055      3.17784920100495      2.43525908414269
  C          -0.10062508173866      2.20421892833833      4.37437053870896
  H           0.17545662833378      1.21772265480204      4.77544000661083
  C          -1.52886712738284      2.51941521844788      4.81869541350117
  H          -1.87439922595268      3.46029670948604      4.37329880813179
  H          -1.57767703627348      2.62722598217306      5.90756837638349
  H          -2.23293139619020      1.73271047142818      4.53493232676865
  C           0.87169571608238      3.23172402880159      4.96679194930385
  H           1.90550524202457      3.02714310096511      4.66931066628816
  H           0.82611880670060      3.22866243430540      6.06114367373679
  H           0.61901665809712      4.24182375903521      4.62246455772521
  C           2.36175756761770     -0.73142605347062      1.96939979784473
  H           1.77343475338008     -0.42013614344783      2.84502659520908
  H           2.94502029954642     -1.60801855755142      2.28979261710215
  C           3.29351285940514      0.42023830950507      1.56207956262546
  H           2.67273921695222      1.20726934842418      1.10457046622429
  C           3.98410361400630      0.98918454502742      2.80473425636495
  H           3.25731102269155      1.31676144545499      3.55683188498612
  H           4.61382680924587      1.84680492564827      2.54524559275628
  H           4.62533195427384      0.23067009915965      3.27155505032704
  C           4.33710758070390     -0.00251897385692      0.52932987088780
  H           4.99544941559440     -0.78006482520532      0.93753670691910
  H           4.95777451639324      0.85179049582694      0.24041949011680
  H           3.87447284613389     -0.37948141083180     -0.38583063510671
  C           1.92380564909284     -2.42169710137306     -0.45120254608483
  H           1.11145819433326     -2.97366660834973     -0.94639124899958
  H           2.36454042259920     -1.79238626970588     -1.23281907981547
  C           2.99807806852502     -3.40492349523132      0.03866828907530
  H           3.78099041797068     -2.83679922870088      0.55882836445582
  C           2.46245774868557     -4.47439374232748      0.99088610514042
  H           2.10832505805489     -4.05248635893328      1.93547194733068
  H           3.24545303377617     -5.20287118025697      1.22800401885074
  H           1.62853142403188     -5.01813807011926      0.52928505329030
  C           3.64212701165473     -4.06673653190267     -1.18557317374145
  H           2.89311108933592     -4.63235300899862     -1.75359303737693
  H           4.43499212985162     -4.76082801148878     -0.88614290091491
  H           4.07979255373350     -3.32004129854553     -1.85707686302589
  C          -0.33072480798167     -2.22608512809117     -3.43009916312903
  C          -1.91341213066896     -2.31699638284114     -1.62742195643769
  H          -2.64042754610111     -1.81261440731343     -0.99534529402917
  C          -1.70002717536148     -3.68551909270861     -1.50134842751728
  H           0.18818902022325     -1.65487322650849     -4.19580668411429
  C          -0.11668309879124     -3.59689290477206     -3.31094766256036
  H           0.57896523464147     -4.09365635533894     -3.98217018403811
  C          -0.79712703266558     -4.33245065751083     -2.34383927441953
  H          -2.24689166219631     -4.25173216119796     -0.75135735701450
  H          -0.63505486095146     -5.40312413076185     -2.25484889476733
